# Supplementary material for: Long-term observations reveal the formation process of branching systems of the genus Sasa in Bambusoideae
Source: AoB Plants. 2020 Sep 23;12(5):plaa054. doi: 10.1093/aobpla/plaa054 (PMC7590950; doi:10.1093/aobpla/plaa054)
Supplement: plaa054_suppl_Supplementary_Material [file plaa054_suppl_supplementary_material.xlsx]

## Sheet: Boxplot LB CL  (Fig2A,Fig.3D)
		M-type					S-type					Cr-type
ID	CL	NOHCB	RHHCB%		ID	CL	NOHCB	RHHCB%		ID	CL	NOHCB	RHHCB%
1	61.7	7	63.05		1	102.3	2	77.6149		1	49.5	-2	0.606061
2	64.7	5	75.89		2	110.4	2	78.3514		2	49.6	-2	0
3	267.1	11	89.0303		3	118.2	2	73.0964		3	36.7	-1	0
4	215.1	9	88.7029		4	103.6	3	74.7104		4	65.2	-2	3.37423
5	175.9	8	85.5031		5	116.3	2	68.4437		5	32.35	-3	0
6	191	8	88.4817		6	109.3	4	68.4355		6	70.8	-3	0
7	283.4	13	92.8723		7	100.25	2	75.8603		7	33.4	-1	0.898204
8	191.2	12	85.7741		8	92	3	76.413		8	45.3	-2	0
9	238.5	14	88.0084		9	105.1	3	77.45		9	43.2	-2	0
10	212.1	9	88.4488		10	128.2	4	79.0172		10	63.8	-3	0
11	285	13	91.7895		11	93.3	1	69.8821		11	54.4	-2	0
12	202.7	10	91.0705		12	110.8	3	75.722		12	46.2	-4	0
13	208.9	13	87.5539		13	109.2	2	69.6886		13	48.6	-2	0
14	196.6	11	91.2513		14	60.3	1	71.3101		14	64.8	-2	0
15	204.3	9	90.8468		15	105.6	2	72.3485		15	62.6	-1	18.5304
16	224.1	10	92.4587		16	106.7	2	75.0703		16	41.3	-2	0
17	254.9	12	92.8207		17	103.7	4	75.4098		17	60.9	-2	1.31363
18	181.6	10	89.8128		18	72	1	62.9167		18	63.7	-1	18.3673
19	180.6	11	91.3068		19	110.2	4	78.1307		19	61.1	-2	0
20	200.8	11	89.741		20	65.2	2	63.727		20	47	-2	0
21	182.6	8	91.5663		21	80.9	2	69.9629		21	66.4	-2	15.2108
22	126.35	9	88.0491		22	84.35	2	49.674		22	67.9	-2	6.40648
23	143.3	10	86.113		23	88.6	1	68.5666		23	75.4	-2	6.89655
24	99.6	8	83.6345		24	88.55	3	74.2518		24	72.3	-1	19.7787
25	110.9	8	87.1957		25	111.3	3	72.2372		25	52.3	-2	7.83939
26	117.8	9	86.4177		26	84.5	2	73.4911		26	50.3	-2	19.6819
27	142.2	11	90.7173		27	111.6	2	71.2366		27	69	-2	9.05797
28	172.5	11	85.5072		28	80.6	1	66.8734		28	80.2	-3	6.04738
29	185.7	10	92.3533		29	111.4	4	73.8779		29	70.8	-1	25.2119
30	209.4	12	90.4011		30	118.8	1	68.0135		30	50.8	-1	43.7992
31	205.3	12	92.1578		31	110.6	1	67.7215		31	56.7	-1	33.3333
32	188.85	12	89.0654		32	60.6	2	67.1617		32	80.7	-1	22.6766
33	131	9	85.8779		33	80.2	2	66.3342		33	78.2	-2	14.5141
34	107.6	10	85.9665		34	85.65	2	65.8494		34	71	-3	6.5493
35	207.5	10	90.3133		35	85.4	2	61.7096		35	111.8	-2	11.4043
36	249.5	9	90.8216		36	90.7	3	66.8137		36	81.3	-3	3.69004
37	199.8	10	90.5405		37	76.7	2	62.3207		37	81.5	-2	12.638
38	179.7	8	90.0946		38	85.5	2	63.8012		38	60.8	-3	6.41447
39	217.7	11	91.6399		39	94.7	1	63.9916		39	77.6	-2	11.2758
40	214.9	12	92.5081		40	71.95	2	61.8485		40	82.6	-2	8.89831
41	144.7	8	89.2882		41	75.5	2	62.9139		41	78.3	-3	1.91571
42	153.8	8	88.3615		42	77.95	2	64.5927		42	75.7	-2	7.13342
43	183.9	8	89.8314		43	78.3	1	60.281		43	80.4	-2	18.9677
44	171.8	9	90.9197		44	67	2	62.0896		44	67.9	-3	11.4875
45	178.2	7	90.6846		45	61.85	2	57.1544		45	69.2	-1	23.2659
46	88.95	6	84.5419		46	71.45	2	61.0217		46	80.7	-2	14.6221
47	55.35	6	75.8808		47	101.6	2	64.813		47	57.1	-2	3.59019
48	63.2	4	75.4747		48	83.3	2	59.904		48	75.1	-2	9.72037
49	81.45	6	84.1621		49	76.6	2	65.3394		49	71	-2	8.66197
50	187.7	8	90.4102		50	105.45	2	65.1494		50	82.9	-1	20.8082
51	136	7	87.8676		51	85.7	2	58.6931		51	61.4	-1	11.4007
52	135.4	8	85.229		52	55.8	2	53.4946		52	80.4	-1	10.9453
53	190.8	9	88.6268		53	72.85	2	60.4667		53	80.7	-1	35.1921
54	200.8	12	87.6494		54	73.15	1	58.0998		54	65.3	-1	17.3047
55	183.2	11	85.8079		55	60.2	2	39.6179		55	77.9	-1	30.2953
56	228.2	9	88.8256		56	114.5	2	61.5721		56	79.1	-3	2.02276
57	244.8	12	88.0719		57	106.4	2	64.1917		57	68.1	0	28.4875
58	179.2	11	87.2768		58	81.8	3	70.9046		58	67.1	-1	17.1386
59	135.1	6	85.7143		59	94.8	3	71.308		59	73.6	-1	20.5163
60	209.2	10	91.4436		60	103.1	3	73.0359		60	55.5	-2	13.5135
61	195.1	10	89.5438		61	78.7	1	67.5985		61	77.8	-1	28.6632
62	197.6	14	92.7632		62	82.6	2	64.4068		62	82.2	-1	15.0852
63	237.4	13	88.7532		63	94.7	2	69.5882		63	85.5	-1	29.1228
64	221.1	13	89.1452		64	99.2	2	59.6774		64	68.65	-1	27.4581
65	192.9	12	88.1286		65	88.6	3	70.5418		65	65.7	0	25.4186
66	252.1	12	89.0916		66	82.4	3	71.4806		66	70.75	-2	18.7279
67	177.4	9	89.7407		67	113.3	2	73.8747		67	50.7	-1	13.215
68	205.2	9	88.499		68	112.5	2	74.6667		68	78.2	-2	11.3811
69	249.5	14	93.2265		69	95	2	75.4737		69	66.05	-1	31.567
70	185.3	9	84.9973		70	98.9	2	74.4186		70	58.3	-2	18.1818
71	130.2	10	84.1014		71	109.8	3	75.8652		71	64.5	-2	16.5891
72	114.1	9	87.5548		72	108.7	2	76.7249		72	64.5	-2	16.124
73	111.1	9	79.838		73	93.6	2	72.9701		73	73.4	-1	25.7493
74	129.9	10	87.9908		74	116.7	3	77.1208		74	77.7	-1	18.5328
75	172.2	11	89.547		75	89.7	3	74.8049		75	50.5	-4	0
76	156.3	11	91.3628		76	93.3	2	69.5606		76	76	-2	8.81579
77	129.15	11	86.5273		77	82.8	2	70.4106		77	77	-2	14.4156
78	112.1	10	86.5299		78	68.8	1	64.8256		78	61.2	-1	32.5163
79	194.6	13	92.7544		79	100.4	2	72.3108		79	74.6	-3	8.84718
80	163.6	12	90.4034		80	87	1	70.5747		80	75.2	-2	12.8989
81	184.5	9	82.7642		81	95.5	1	66.5969		81	66.7	-2	15.1424
82	243	13	89.5885		82	103.2	3	75.0969		82	77.6	-2	14.0464
83	220.8	12	86.5489		83	88.1	2	69.58		83	67.2	-2	14.5833
84	195.2	9	88.832		84	83.75	1	68.2388		84	72.35	-2	12.3704
85	244.4	13	91.6121		85	69.6	2	59.4828		85	65.5	-1	27.1756
86	113.2	10	84.0106		86	87.4	2	67.7346		86	81.9	-2	12.9426
87	251.5	13	90.9742		87	105.6	3	70.3598		87	61.3	-2	21.6966
88	148.2	9	90.5533		88	116.4	3	73.7113		88	73	-2	14.2466
89	148.7	6	85.0034		89	109.4	2	69.7441		89	68.2	-3	8.79765
90	171.8	8	84.4587		90	102.9	2	75.1215		90	77.1	-2	13.7484
91	246.5	10	82.069		91	87.4	3	63.3867		91	60.5	-1	23.9669
92	188.9	9	85.6008		92	74.1	2	55.6005		92	70.9	-1	23.1312
93	181.9	9	85.8714		93	104.3	4	72.7709		93	63.6	-1	37.2642
94	236.6	12	87.9966		94	83	3	68.1928		94	73.75	-2	8.0678
95	221.7	14	88.6784		95	96.7	2	72.182		95	77.7	-2	14.6718
96	212	12	93.8679		96	95.3	4	73.6621		96	71.9	-2	9.73574
97	193	9	86.0104		97	105.7	1	65.4683		97	54.4	-1	23.8971
98	180	8	76.6667		98	91.7	2	67.0665		98	75.5	-3	11.3907
99	140	10	87.5		99	99.8	3	68.4369		99	68.4	-1	16.5205
100	133.9	10	80.5078		100	79.4	3	66.6247		100	63.3	-2	13.9021
101	191.8	9	82.1689		101	115.4	4	76.1698		101	67.4	-2	14.6884
102	204	10	87.2059		102	108.6	3	69.9816		102	63.7	-1	31.8681
103	153.4	8	77.575		103	98.6	3	74.645		103	46.2	-1	36.3636
104	221.3	11	86.6697		104	103.7	2	71.9383		104	70.85	-2	4.58716
105	202.7	11	81.2037		105	72.8	2	75.9615		105	65.5	-3	8.70229
106	153.4	8	87.8096		106	115.4	3	79.4627		106	70.3	-2	19.2034
107	212.4	10	85.6874		107	102.3	2	65.1026		107	61.2	-2	10.7843
108	232.3	11	88.6784		108	90.4	2	68.4735		108	61.2	-2	10.6209
109	126.3	8	88.2027		109	83.4	2	66.9065		109	65.4	-1	22.63
110	213.5	11	87.1194		110	89.9	2	70.4116		110	49.2	-1	33.5366
111	157	8	82.8025		111	75.2	2	67.5532		111	66.1	-2	12.2542
112	219	10	87.1233		112	101.4	2	68.2446		112	60.3	-2	17.5788
113	260.7	12	87.3801		113	97.7	2	73.4903		113	57.1	-1	38.3538
114	207.4	10	86.4513		114	101.7	2	75.0246		114	55.2	-2	17.9348
115	245	12	89.3469		115	91.8	2	74.0741		115	84	-3	5.47619
116	190.5	10	88.5564		116	75.7	3	70.8058		116	70.6	-3	3.82436
117	180	11	87.9444		117	98	3	75.3061		117	75.1	-2	8.38881
118	204	10	91.0294		118	75.2	2	74.3351		118	66.77	-2	17.7774
119	194.5	10	87.0437		119	108.4	3	78.9668		119	86.6	-2	6.46651
120	299	13	90.4682		120	86.4	3	68.6343		120	73.1	-2	16.0055
121	203.4	11	90.2163		121	102.3	1	68.8172		121	78.1	-2	23.5595
122	315.2	12	91.6561		122	112.8	2	73.227		122	81.1	-2	14.0567
123	163.4	6	83.9657		123	98.5	3	74.7208		123	78.8	-2	7.61421
124	163.91	9	88.24		124	79.4	2	71.7884		124	83.1	-2	9.86763
125	184.27	10	89.22		125	102.9	2	56.3654		125	78.5	-2	15.0318
126	263				126	89	3	78.5393		126	73.3	-2	14.1883
127	195				127	97	2	74.433		127	82.8	-3	7.72947
128	238.9				128	90.6	3	70.9713		128	76.05	-3	2.16963
129	257				129	108.4	3	76.7528		129	79.8	-3	8.14536
130	238.4				130	77.2	2	75.9067		130	73	-2	21.6438
131	164.8				131	79.3	2	71.1223		131	67	-2	38.6567
132	187				132	82.7	2	50.4232		132	77.9	-2	18.8703
133	201				133	113	3	78.1416		133	74.2	-2	13.6119
134	238.9				134	98.8	2	71.2551		134	60.5	-2	13.3884
135	286.6				135	78.4	3	74.6173		135	73.9	-2	4.46549
136	175				136	65.4	2	62.9969		136	74.5	-1	27.7852
137	248.3				137	73.8	2	58.5366		137	77	-2	12.7273
138	275				138	67.8	2	64.7493		138	77.4	-2	12.0155
139	236				139	80.3	2	70.1121		139	82.6	-3	6.6586
140	173				140	83.6	2	72.3684		140	81.2	-1	30.9113
141	266.6				141	88.6	2	66.3657		141	76.4	-2	12.1728
142	171				142	83	2	60.7229		142	77.6	-2	5.15464
143	215				143	102.9	2	56.3654		143	84.2	-3	2.61283
144	188.9				144	90.8	3	71.8062		144	91.2	-2	12.1711
145	208				145	80	2	75		145	89.1	-2	6.73401
146	168.6	11	88.14		146	51.6	1	68.6047		146	92.8	-3	7.00431
147	148.9	8	86.501		147	66.05	2	71.6881		147	78.3	-2	6.76884
148	130.1	7	86.0108		148	72.1	1	64.0777		148	69.4	-2	7.3487
149	127.9	7	86.0047		149	53.5	2	62.6168		149	79.1	-2	18.5841
150	122	7	86.9672		150	70.1	2	70.1854		150	72.7	-2	17.1939
151	133.1	10	87.9038		151	77.8	2	63.3676		151	84.2	-3	7.48219
152	108.3	8	83.9335		152	58.6	2	66.2116		152	68.4	-2	6.57895
153	123.4	10	86.3857		153	72.75	2	66.4605		153	65.8	-2	12.462
154	123.1	8	85.6214		154	94.9	2	67.2287		154	56.9	-2	9.13884
155	122.8	9	87.0521		155	67.7	2	67.9468		155	70.4	-2	4.6875
156	120.8	9	87.0033		156	58.9	2	64.8557		156	88	-2	21.8182
157	125.6	8	86.6242		157	73.25	3	69.1468		157	68.4	-1	18.4211
158	149.9	9	88.9927		158	66	2	66.9697		158	68.8	-2	10.9012
159	90.1	6	81.909		159	52.05	2	60.8069		159	69.9	-1	23.0329
160	84.8	7	79.5991		160	47.45	3	59.0095		160	58.2	-2	8.0756
161	131.2	8	85.8994		161	73.97	3	63.9043		161	67.3	-2	10.5498
162	129.5	9	87.1815		162	34.3	3	33.3819		162	71.2	-1	23.1742
163	139.2	8	87.8592		163	53.1	2	54.1431		163	78.6	-2	10.1781
164	145	9	88.3448		164	77.95	2	65.619		164	75.9	-2	8.3004
165	170.5	9	85.2199		165	67.148	2	58.7329		165	66.7	-2	15.8921
166	107.8	9	78.2931		166	70.1989	2	58.7824		166	73.7	-1	23.3379
167	112.7	10	78.882		167	73.2497	2	58.8277		167	62.7	0	38.118
168	156.8	9	82.9719		168	76.3006	1	58.8694		168	72.5	-2	14.8966
169	130.2	10	81.9508		169	79.3514	2	58.9079		169	76.8	-2	7.9427
170	122.4	8	81.909		170	53.95	3	62.0019		170	69.8	-2	6.0172
171	107.8	7	78.3641		171	59.55	1	66.2301		171	68.3	-1	18.448
172	170.2	11	88.1904		172	37.85	2	45.0462		172	87.1	-2	15.3846
173	82.7	7	74.8489		173	62.25	2	67.2289		173	64.3	-2	8.70918
174	97.6	8	75.3074		174	35.95	2	53.5466		174	71.2	-3	3.23034
175	108.5	7	81.659		175	53.45	2	53.3209		175	56.9	-1	21.2654
176	156.5	11	88.4984		176	61.25	2	64.5714		176	66	-2	7.27273
177	163.5	12	91.682		177	58.05	2	60.9819		177	61.6	-2	6.49351
178	193.4	11	91.365		178	62.65	1	62.4102		178	75.8	-3	1.71504
179	227.4	12	92.5242		179	61.4	2	58.6319		179	66.9	0	38.1166
180	178.3	12	91.1946		180	51	3	59.4118		180	61.6	-2	9.57792
181	165.8	12	91.2545		181	63.6	2	69.9686		181	66.2	-2	7.25076
182	272.8	15	91.4589		182	60.3	2	60.8624		182	65.1	-2	5.22273
183	250.8	15	76.9537		183	58.5	2	57.265		183	60.6	-4	14.8515
184	191				184	53.2	2	61.6541		184	65.5	-2	5.49618
185	173	9	86.9364		185	61.6	2	64.7727		185	66.2	-1	21.6012
186	179	8	89.5531		186	59.7	2	58.794		186	66.1	-2	3.177
187	183	15	93.224		187	59.8	1	65.2174		187	64.6	-2	13.0031
188	167	12	88.6228		188	63.5	2	59.2126		188	61	-3	1.14754
189	172	10	87.7907		189	45.7	2	68.9278		189	49	-2	10.4082
190	155	11	89.6774		190	63.1	2	71.1569		190	67.3	-2	6.24071
191	230	12	88.8696		191	61	2	71.3115		191	60.8	-2	3.94737
192	240.3	14	90.4286		192	59.2	2	68.9189		192	62.3	-3	4.17335
193	154	8	85.4545		193	53.2	3	64.0977		193	65.7	-2	8.52359
194	201	11	88.408		194	70.1	1	66.7618		194	60.35	-2	5.71665
195	200.5	11	88.1796		195	65.3	3	69.5253		195	89.8	-1	14.0312
196	214.7	14	90.4984		196	75.1	2	70.7057		196	91.3	-1	17.9628
197	246	13	90.3659		197	57.6	3	67.8819		197	88	-1	27.9545
198	220	11	85.9091		198	54.6	2	64.1026		198	87.4	-1	21.7391
199	204	8	89.0196		199	61.8	2	67.6375		199	77.9	-1	12.5802
200	253	10	91.4229		200	61.2	2	66.6667		200	81.5	-2	11.0429
201	255	11	92.4314		201	61	2	67.377		201	50.6	0	14.0316
202	283.8	15	91.05		202	57.8	1	64.0138		202	41.2	-1	8.98058
203	155.4	9	90.5405		203	49.2	1	61.1789		203	45.7	-3	4.37637
204	163.6	13	89.4866		204	48.9	1	59.1002		204	48.1	-2	4.7817
205	138.4	10	89.6676		205	55.2	2	65.2174		205	47.3	-2	8.03383
206	176.1	11	91.4253		206	59.6	2	62.0805		206	42.9	-2	6.75991
207	255.5	15	88.8454		207	54.4	2	63.6029		207	42.3	-1	7.80142
208	226.5	13	91.1258		208	60.5	1	64.6281		208	45.9	-3	0
209	161.2	9	86.7866		209	62.3	2	67.0947		209	37.8	-1	6.34921
210	266.8	15	90.8921		210	63.9	1	66.1972		210	49.2	-2	2.64228
211	194.2	13	86.7662		211	48.1	3	64.0333		211	41.1	-1	14.3552
212	179.3	12	87.6743		212	54.5	3	62.2018		212	37.4	-1	8.55615
213	207.4	13	88.4282		213	71.2	2	75.1404		213	41.4	-1	7.24638
214	179.7	11	88.6477		214	63.9	2	77.1518		214	37.7	-2	3.18302
215	267.3	15	90.6846		215	70.2	2	68.661		215	42.8	-2	5.84112
216	245.2	15	90.5791		216	74.6	1	70.1072		216	46.7	-2	2.56959
217	192.6	13	88.7331		217	76.1	3	72.6675		217	41.5	-3	0
218	135.8	9	87.5552		218	78.4	3	73.4694		218	35.7	-3	0
219	105.9	8	81.9641		219	102.7	2	74.1967		219	47.1	-2	0
220	170	10	85.7647		220	83.5	3	74.7305		220	40	-1	5.5
221	210.4	17	90.2091		221	71.7	2	72.9428		221	53.5	-3	0
222	131.5	10	88.6692		222	80.1	2	72.6592		222	51.2	-1	10.9375
223	108.9	9	84.4812		223	48.3	2	59.2133		223	47.3	-2	0
224	347.3	15	93.5215		224	67	1	65.8209		224	45.7	-1	0.875274
225	348.4	16	90.6429		225	69.8	2	64.0401		225	40.3	-2	0
226	204.4	6	87.3288		226	70.9	2	68.2652		226	27.3	-2	0
227	344	14	93.7791		227	110.9	4	71.2353		227	14.9	0	7.38255
228	289	13	92.1107		228	92.2	2	62.039		228	33.9	-1	0
229	340.2	15	92.0047		229	86.4	3	74.4213		229	37	-2	0
230	275	17	92.5091		230	70.2	2	66.3818		230	28.4	-1	0
231	313.6	16	93.7819		231	77.2	2	72.4093		231	36.5	-2	0
232	330.3	15	91.7348		232	65.7	2	69.7108		232	56.8	-1	0.704225
233	309.5	13	92.2456		233	80.9	2	71.6934		233	54.9	-2	0
234	221.5	16	88.8939		234	80.2	2	74.0648		234	45.8	-1	0
235	232.4	17	88.3821		235	79.1	2	73.7042		235	49.3	-2	0
236	320.2	15	94.9094		236	101.7	3	76.7945		236	71.6	-3	4.18994
237	263.4	14	91.268		237	100	3	78.5		237	51.9	-3	8.47784
238	283.8	15	91.05		238	75	2	71.4667		238	54.9	-3	2.18579
239	175.3	7	85.5676		239	87.4	3	74.1419		239	64.7	-3	1.23648
240	254.8	16	91.3265		240	89.4	2	74.7204		240	68.4	-3	2.92398
241	287.4	14	91.7884		241	86.2	3	77.1462		241	59.1	-2	0
242	225.8	13	88.4854		242	84.7	2	76.2692		242	65.8	-2	0
243	322.8	15	91.233		243	102.4	4	79.3945		243	67.4	-3	0
244	254.8	17	92.1115		244	103.8	3	76.4933		244	68.7	-2	0
245	347	17	93.3141		245	73	2	72.0548		245	63.3	-2	0
246	374.8	18	93.8634		246	106.1	2	75.6833		246	72.2	-3	0
247	230.2	14	90.8341		247	81.7	3	73.4394		247	71.4	-2	1.40056
248	253.5	12	90.0592		248	93.4	3	77.5161		248	66.8	-2	0
249	146	6	84.1781		249	77.4	3	70.0258		249	72.8	-2	0
250	192.2	13	88.9698		250	96.4	3	77.4896		250	67.2	-3	0
251	161	10	89.6894		251	70.4	3	66.4773		251	76.5	-3	0
252	149.4	11	89.2905		252	84	2	71.5476		252	70.4	-2	0
253	172.1	11	90.9936		253	73	5	65.7534		253	59.8	-2	0
254	135.3	9	88.3222		254	67.8	4	65.3392		254	60	-3	0
255	113.6	8	86.6197		255	103.3	4	74.8306		255	65.4	-3	0
256	136.6	9	88.287		256	84.7	4	74.144		256	65.5	-3	0
257	144.5	9	89.2734		257	94.4	4	69.5975		257	57.4	-2	0
258	114.3	7	86.1767		258	90.3	3	72.2038		258	72.4	-3	0
259	126.7	10	87.6875		259	84.3	3	69.6323		259	59.1	-2	0
260	78.2	8	80.3069		260	91.2	4	67.7632		260	65.6	-2	0
261	123.7	7	85.4487		261	79.7	4	71.3927		261	65.2	-3	0
262	131.8	7	87.3293		262	101.4	3	83.2347		262	70.8	-2	0
263	94.7	8	83.9493		263	80	5	76.75		263	68.7	-3	0
264	123.6	8	87.2977		264	90.2	4	74.5011		264	30.2	-1	6.29139
265	103.5	8	85.1208		265	108.7	4	73.3211		265	41.4	-1	7.97101
266	110.9	10	86.0234		266	95.6	5	71.3389		266	42.2	-1	2.60664
267	115.7	8	86.4304		267	100.2	4	66.8663		267	51.1	-1	3.32681
268	133.8	10	88.1166		268	62.8	5	74.8408		268	52.6	-2	2.28137
269	104.8	10	85.1145		269	86.6	4	70.0924		269	49	-4	0
270	94.6	9	83.9323		270	95	4	73.6842		270	71.5	-1	8.95105
271	259.6	12	90.49		271	85.8	3	64.5688		271	54.5	-2	4.95413
272	161.8	14	86.09		272	81.4	2	67.9361		272	65.1	-2	3.99386
273	179.1	9	83.6404		273	65.4	2	56.8807		273	71.8	-3	2.92479
274	165	10	88.7273		274	70.2	2	58.9744		274	79.3	-3	3.40479
275	182.7	10	90.2573		275	63.9	2	64.0063		275	67.6	-1	2.66272
276	221.6	11	90.6588		276	73.2	2	58.4699		276	62.6	-2	7.66773
277	178	8	89.7753		277	70.1	3	61.7689		277	78.6	-2	5.59796
278	206.8	12	90.087		278	77.8	3	60.4113		278	57.5	-2	6.43478
279	164.8	12	89.017		279	78.8	2	60.1523		279	64.4	-1	14.9068
280	181.6	10	88.7665		280	46.7	3	48.394		280	68	-2	8.67647
281	194.8	10	91.2731		281	64.8	3	61.8827		281	77.8	-2	1.28535
282	184.8	13	88.474		282	87	2	78.1609		282	78.3	-2	10.4725
283	166.7	9	88.6023		283	72.8	2	69.2308		283	63.9	-1	8.4507
284	202.6	12	89.2399		284	61.7	3	65.8023		284	58.1	-2	1.72117
285	189.5	11	88.0211		285	65.9	3	55.0835		285	74.9	-2	1.46862
286	173	12	88.3815		286	73.4	3	73.1608		286	68.8	-2	2.32558
287	186.6	12	88.7996		287	77.8	2	68.3805		287	63.4	-3	4.4164
288	193.9	9	91.2326		288	90.3	3	68.3278		288	59.6	-2	4.69799
289	181.6	9	89.7577		289	61	3	62.9508		289	45.5	-3	0
290	203.5	11	89.484		290	82.9	2	69.1194		290	61.1	-2	4.58265
291	161.5	8	87.6161		291	66.8	3	67.0659		291	62.8	-3	1.43312
292	189.4	10	91.0243		292	69	2	68.9855		292	71.6	-3	1.81564
293	195.6	13	88.9571		293	63.1	3	63.233		293	57.8	-3	3.2872
294	199.8	9	88.5886		294	65.5	3	68.3969		294	67.9	-2	6.18557
295	182.7	9	90.2573		295	70.3	4	71.1238		295	59	-2	1.86441
296	239.7	12	91.4476		296	64.8	3	64.9691		296	60.6	-3	1.65017
297	218.4	11	92.7656		297	70.2	3	71.3675		297	64.8	-3	2.00617
298	187	11	91.0695		298	46.8	2	58.1197		298	53	-3	1.32075
299	187.7	11	90.357		299	43.4	2	62.4424		299	49.8	-3	2.20884
300	165.9	11	90.4762		300	32	2	53.75		300	67.8	-2	4.86726
301	161.9	11	90.2409		301	22.9	2	47.1616		301	63.1	-3	2.53566
302	188.7	13	90.0901		302	42.05	1	65.5172		302	69.4	-3	8.64553
303	153.1	9	90.0718		303	102.2	3	72.407		303	70.4	-2	5.11364
304	223.6	10	90.4293		304	63.7	1	65.7771		304	61.1	-2	2.94599
305	185	10	92.5946		305	75.2	2	74.2021		305	65.8	-3	1.82371
306	191.5	12	92.0627		306	106.9	2	77.5491		306	64.1	-2	0.624025
307	177	11	93.3898		307	91.4	2	75.4923		307	41.9	-2	7.63723
308	164.4	8	87.1655		308	108.3	3	78.7627		308	74.4	-3	1.07527
309	157.4	11	88.7548		309	83.7	2	75.9857		309	67.7	-3	2.95421
310	209.5	12	90.9785		310	92.7	3	72.9234		310	60.4	-2	2.64901
311	223.3	12	91.0434		311	86.1	1	72.7062		311	64.7	-2	1.85471
312	171.7	13	91.0309		312	115.6	3	78.1142		312	71.1	-3	3.23488
313	192.2	13	93.4443		313	112	1	67.8571		313	63.8	-3	3.44828
314	189.1	10	89.0005		314	103.8	2	74.2775		314	67.1	-3	1.78838
315	175	10	91.1429		315	93.9	3	74.2279		315	55	-2	2.90909
316	136.5	10	83.0769		316	95.9	2	74.244		316	74.8	-3	2.40642
317	219.8	9	81.1969		317	103.9	2	75.6497		317	71.6	-3	4.18994
318	143.5	9	82.9965		318	77.6	2	76.4175		318	48.2	-2	4.04564
319	139.3	9	82.6992		319	82.9	1	71.532		319	48.8	-1	10.6557
320	167.9	12	82.9661		320	74.9	1	72.3632		320	32.3	-2	4.02477
321	138.9	10	81.2815		321	44.75	1	62.1229		321	69.2	-2	3.03468
322	124.6	8	77.7689		322	99.6	2	76.7068		322	66.6	-2	2.47748
323	145.9	10	87.8684		323	89.1	2	74.0741		323	58.3	-2	7.54717
324	175.5	11	83.8177		324	86.85	1	74.0933		324	60.4	-3	6.45695
325	137.2	7	79.2274		325	93.7	1	67.7695		325	73.65	-2	3.25866
326	148.7	9	83.7256		326	74.7	4	59.8394		326	68.4	-3	3.36257
327	120.3	7	75.5611		327	76.8	1	67.3177		327	61.05	-2	3.1941
328	149.7	10	83.4335		328	78.8	2	71.3198		328	47.25	-1	15.0265
329	214.2	11	84.7806		329	75.9	1	65.4809		329	50.1	-2	5.38922
330	227.1	12	85.9093		330	59.5	1	66.8908		330	50.2	-1	18.5259
331	231.1	12	87.7109		331	74.2	2	73.5849		331	52	-1	9.61538
332	246.7	12	89.542		332	86	1	71.9767		332	36.47	-2	1.15163
333	222.5	9	86.4719		333	63.9	2	62.9108		333	50.05	-2	7.29271
334	239	11	87.1967		334	77.2	1	61.2694		334	53	-1	8.30189
335	194.2	9	82.0803		335	70.15	2	69.6365		335	36.65	-1	3.81992
336	163.3	7	82.1188		336	50.7	1	55.8185		336	40.2	-2	6.46766
337	278.3	15	90.2982		337	72.65	2	63.9367		337	45.08	-1	13.9308
338	188.4	12	85.2442		338	46.8	5	78.8462		338	53.3	-1	20.075
339	173.7	9	83.9378		339	53.45	2	63.5173		339	49.3	-2	7.20081
340	177.8	10	83.1834		340	53.4	2	57.6779		340	58.8	-1	30.4422
341	222.8	10	85.8618		341	54.85	1	59.9818		341	56.55	-2	3.18302
342	161.7	10	86.4564		342	70.7	3	71.075		342	55.67	-1	21.5556
343	175.8	9	87.884		343	55.9	1	56.3506		343	28.4	0	2.46479
344	179.3	9	86.5588		344	75.8	2	48.6807		344	66.8	-1	18.6377
345	170.9	9	84.7864		345	88.3	2	59.5696		345	76.65	-2	19.2433
346	208.9	13	86.2135		346	87.25	2	66.9914		346	37.25	-1	4.56376
347	200.9	12	80.2389		347	56.55	2	67.4624		347	78.5	-1	14.3949
348	180	9	82.1667		348	76.95	1	63.3528		348	35.15	-1	7.68137
349	159.2	7	84.2965		349	96.95	2	71.8927		349	45.65	-2	0
350	156.1	11	84.4331		350	55.65	2	67.655		350	44.85	-2	0
351	172.7	8	83.3816		351	63.6	1	65.2516		351	31.45	-1	8.10811
352	127.2	10	88.2075		352	60.4	2	47.0199		352	51	-2	7.35294
353	141	11	84.2553		353	45.5	1	52.7473		353	48.8	-1	4.71311
354	143.8	12	79.2072		354	58.6	1	46.4164		354	44.65	-2	12.8779
355	158.2	7	82.8066		355	57.6	1	59.2014		355	41.3	-1	17.1913
356	133	11	79.4737		356	83.5	2	68.8623		356	69.2	-2	4.04624
357	122.8	12	78.8274		357	86	2	73.2558		357	41.7	-4	0
358	126	12	87.7778		358	58.7	4	73.0835		358	62.1	-1	22.7053
359	155.1	11	86.2025		359	63	2	69.0476		359	66.05	-1	16.0484
360	148.8	11	85.6855		360	85.1	1	60.8696		360	36.3	-1	14.6006
361	123.4	8	83.7925		361	54.25	2	68.2949		361	65.9	-2	0
362	160	11	81.875		362	88.4	1	62.6697		362	57.9	-3	0
363	136.2	11	85.9765		363	79.4	1	66.1209		363	68.4	-3	0
364	138	10	84.8551		364	62.3	2	70.7865		364	67.4	-3	0
365	148	8	64.7973		365	67.95	2	70.8609		365	52.9	-2	0
366	133.5	12	86.7416		366	73.6	2	56.6576		366	82.4	-4	0
367	153.2	10	87.5326		367	59.5	2	61.0084		367	73.8	-3	0
368	127.2	8	82.7044		368	47.9	2	65.3445		368	51	-3	0
369	172.2	11	87.5726		369	94.4	1	73.9407		369	81.8	-2	0
370	146.6	11	86.3574		370	100.4	1	67.0319		370	84.3	-2	0
371	121	12	80.4959		371	95.6	1	75.4184		371	67.6	-3	0
372	143	10	82.5175		372	102.3	2	80.4497		372	65.7	-3	0.304414
373	192.7	14	88.5314		373	94.8	1	66.7722		373	79.2	-2	0
374	90.4	11	82.1903		374	108.9	1	69.0542		374	52.7	-2	0
375	159.3	8	85.4363		375	74.6	1	63.0027		375	47.4	-2	0
376	164.6	9	84.5687		376	88.2	3	80.0454		376	54	-3	0
377	161.9	14	85.7319		377	103.4	3	78.9168		377	74.4	-2	0.268817
378	151.3	11	85.0628		378	96.2	2	76.0915		378	62.8	-3	0
379	146.2	12	89.8769		379	90.3	1	79.6235		379	64.9	-2	0
380	165.5	11	86.3444		380	96.6	1	64.1822		380	76.4	-3	0
381	146.4	11	84.9727		381	97.9	1	72.1144		381	59.8	-2	0
382	132.4	11	80.136		382	94.3	1	78.473		382	68.1	-2	0
383	99.8	8	87.976		383	106.7	2	78.6317		383	62.1	-1	4.50886
384	92.1	8	94.354		384	109.7	1	76.3902		384	56.3	-2	0
385	93.1	8	87.4329		385	85.9	1	74.7381		385	50.3	-2	0
386	89.8	9	99.7773		386	100.5	0	52.1393		386	78.6	-3	0
387	79.8	8	95.1128		387	92.9	1	79.6555		387	72.6	-3	0
388	61.7	8	84.6029		388	83	1	75.1807		388	73.9	-3	0
389	113.8	10	94.2004		389	90.4	2	74.0044		389	75.4	-2	0
390	106.8	10	89.6067		390	90.3	1	69.8782		390	73.4	-3	0
391	65.5	10	91.145		391	75.8	2	68.2058		391	52.7	-2	0
392	86.1	9	89.547		392	75.3	2	66.9323		392	56.7	-2	0
393	72.95	8	97.1899		393	92	3	74.6739		393	67.2	-2	1.48809
394	34	8	79.7059		394	75.2	2	73.5372		394	50	-2	0
395	111	8	85.8559		395	87.8	2	71.9818		395	73.9	-3	0
396	131.9	10	84.2305		396	89.6	1	70.0893		396	76.1	-2	0
397	108.3	9	85.3186		397	86.2	3	74.478		397	69.1	-3	0
398	162.3	8	88.4781		398	83.6	3	76.0766		398	52	-1	0
399	142.6	11	85.9046		399	86.4	3	70.4861		399	69	-2	0
400	126.6	10	87.0458		400	90.4	3	72.3451		400	49.6	-2	0
401	167.5	12	87.8806		401	75.7	1	73.8441		401	49.8	-2	0
402	126.1	9	91.0389		402	78.7	1	68.4879		402	60	-1	19.3333
403	179.4	10	90.1338		403	67.2	1	69.7917		403	36	0	14.7222
404	182.9	11	92.2362		404	74.2	2	72.7763		404	60	0	15
405	108.4	6	75.74		405	92	2	70.8696		405	87.9	-2	11.6041
406	184.4	10	87.2017		406	89	3	66.5169		406	53	-1	12.6415
407	216	11	84.3981		407	86.7	1	62.9758		407	40	0	4.25
408	171.5	8	80.0583		408	110.9	3	69.6123		408	80.2	-2	9.35162
409	151.8	7	83.7945		409	95.8	2	73.7996		409	48.6	-1	9.67078
410	164.7	10	76.6849		410	78.9	2	70.8492		410	86.4	-2	2.43056
411	230.3	9	83.9774		411	75.8	2	62.1372		411	72.5	-1	11.4483
412	230.8	12	85.2686		412	84.9	2	78.7986		412	72.5	-2	12.4138
413	242	13	87.5207		413	88.9	3	75.928		413	51.5	-2	16.1165
414	251.2	11	89.6895		414	81.7	2	71.2362		414	77	-1	7.01299
415	242.9	13	90.0782		415	81.2	4	73.0296		415	73	-2	0
416	257.4	13	87.9176		416	95	3	75.2632		416	43.3	-1	7.3903
417	173.4	12	76.7589		417	97.2	2	75.9259		417	53.7	-1	15.6425
418	220.3	11	88.5157		418	88.2	3	76.7574		418	54.3	-3	2.20994
419	143.3	8	80.0419		419	97	3	76.4948		419	53.7	-1	6.89013
420	175	10	85.2571		420	83	2	69.8795		420	61.4	-2	0.814332
421	174.6	8	77.8351		421	86.1	3	78.7456		421	52.7	-2	8.72865
422	182.8	9	86.6521		422	89.2	2	69.1704		422	58.5	-1	19.1453
423	229	9	89.214		423	79.1	1	71.8078		423	69	-1	15.0725
424	159.7	10	79.0858		424	97.3	2	77.9034		424	49	-1	10.8163
425	204	8	87.6961		425	92.3	1	67.6056		425	92.4	-1	14.2857
426	34.2	7	73.39		426	80.3	1	61.1457		426	50.3	-1	11.5308
427	79.7	9	86.8256		427	83.7	2	73.9546		427	64.6	-1	16.7183
428	26.2	6	66.4122		428	105.5	4	74.6919		428	66.5	-1	17.7444
429	53.7	9	83.4264		429	123	3	74.1463		429	75.9	-1	14.888
430	101.5	9	89.064		430	140.7	2	71.7129		430	49.3	-1	7.50507
431	89.1	7	83.3895		431	100	2	58.2		431	48	-1	30.8333
432	103.2	9	82.0736		432	120.7	1	60.8119		432	52.4	-1	21.1832
433	65.5	10	84.4275		433	159.3	3	75.5807		433	38.85	-2	3.2175
434	46.2	9	78.5714		434	130	3	75.1538		434	61.1	-2	1.06383
435	76.4	9	82.8534		435	82.8	2	62.9227		435	61.5	-3	3.73984
436	62.3	7	82.0225		436	106.4	2	71.8045		436	56.15	-2	1.42476
437	58.4	6	80.137		437	94.5	2	76.6138		437	56.95	-2	1.93152
438	52.5	6	74.2857		438	127.3	3	74.077		438	53	-2	0
439	36.6	5	64.7541		439	132.9	3	75.997		439	36	-2	3.47222
440	91.9	10	77.6931		440	97	4	85.0515		440	58.4	-3	1.71233
441	56.4	8	76.773		441	134.6	3	77.1174		441	61.6	-3	0.811688
442	63.5	10	76.6929		442	103.7	1	68.1774		442	58.7	-3	1.70358
443	46.9	8	73.1343		443	126.8	2	77.0505		443	58.55	-3	0
444	54.3	8	75.1381		444	149.7	2	73.5471		444	58.7	-3	0
445	61.9	7	66.7205		445	128.7	3	76.6123		445	66.55	-4	3.15552
446	113.6	12	79.1373		446	148.3	3	79.7707		446	51.15	-3	0
447	88.3	9	78.0294		447	149.8	3	79.1055		447	67.05	-3	2.01342
448	56.5	8	63.8938		448	102.4	1	78.125		448	59.25	-4	2.78481
449	30.1	5	68.7708		449	91.3	4	72.9463		449	43.8	-3	2.28311
450	39.7	10	68.262		450	111.6	5	69.5341		450	50.35	-3	1.78749
451	39.8	10	79.397		451	86.3	3	64.774		451	62.9	-2	3.49762
452	36.5	7	73.6986		452	80.3	1	61.8929		452	54.3	-3	1.84162
453	32	5	64.375		453	74.7	2	64.6586		453	58.1	-2	6.36833
454	97.8	9	80.5726		454	85.9	4	65.4249		454	70.2	-3	3.1339
455	56.9	7	72.232		455	86.8	1	67.0507		455	49.65	-3	0
456	44.1	8	74.8299		456	105.3	5	70.3704		456	43.85	-1	4.1049
457	62.9	6	79.8092		457	113	4	69.823		457	42.6	-2	1.40845
458	13.8	3	42.029		458	103	3	63.8835		458	66.7	-3	7.1964
459	17.95	4	61.0028		459	102.05	4	74.0323		459	50.2	-3	4.38247
460	10.35	4	46.8599		460	106.7	4	66.5417		460	54.7	-1	24.3144
461	9.2	1	51.087		461	91.2	4	64.4737		461	65.65	-3	2.89414
462	11.05	3	47.5113		462	72.4	3	59.5304		462	58.15	-3	2.57954
463	17	4	50.5882		463	96.5	4	64.456		463	63.25	-2	3.16206
464	11.8	2	42.3729		464	96.8	4	69.5248		464	35.65	-2	15.1473
465	54	8	73.1481		465	75.2	3	63.1649		465	56.6	-3	8.39223
466	60.4	9	76.4901		466	78.6	3	68.4478		466	48.6	-2	2.26337
467	72.4	9	82.5967		467	99.3	3	65.7603		467	52.6	-3	1.3308
468	95.9	11	78.5193		468	89.65	3	56.2744		468	45.55	-2	5.15917
469	46.2	7	70.1299		469	91.4	4	63.512		469	52	-3	0
470	39.1	6	66.7519		470	111.9	5	60.2324		470	54.9	-3	1.82149
471	18.9	2	29.6296		471	82.7	4	66.445		471	50.25	-1	28.5572
472	54.4	8	80.6985		472	84.9	4	78.4452		472	48.55	-1	14.9331
473	43.3	7	71.5935		473	102.6	3	71.6374		473	69.4	-3	3.45821
474	47.3	7	69.1332		474	57.5	2	65.3043		474	60.45	-3	0.82713
475	50.2	8	75.0996		475	55.8	1	43.3692		475	67.05	-3	2.01342
476	44	7	70.9091		476	85.7	2	61.3769		476	59.25	-2	4.9789
477	37.7	5	64.4562		477	99	2	59.2929		477	55.15	-2	3.17316
					478	110.1	3	65.2134		478	65.9	-2	4.40061
					479	85.2	2	59.6244		479	76.9	-3	0
					480	82	2	23.5366		480	58.8	-3	0
					481	88.05	4	11.5275		481	69	-2	0
					482	99.3	3	65.7603		482	73.8	-3	0
					483	113.5	5	65.7709		483	59.4	-3	0
					484	99.6	5	69.8795		484	72	-4	0
					485	110	5	70.0455		485	70.3	-3	0
					486	100.5	4	64.7264		486	61.2	-3	0
					487	91.8	3	72.1133		487	65.9	-3	0
					488	78.1	2	62.42		488	59.7	-2	0
					489	106.4	4	68.0451		489	65.1	-3	0
					490	103	4	64.1748		490	63	-2	0
					491	87	1	54.023		491	61	-4	0
					492	82.8	2	61.715		492	70.2	-3	0
					493	87.5	2	68.8		493	66.7	-2	0
					494	90.6	4	64.0177		494	47.7	-2	0
					495	102.2	4	71.0372		495	72.8	-3	0
					496	102.2	5	62.6223		496	66.3	-2	0
					497	82.7	2	67.4728		497	64	-3	0
					498	110.2	3	71.8693		498	70	-1	7.71429
					499	75.5	3	60.1325		499	71.8	-3	0
					500	70.4	2	60.5114		500	79.4	-3	0
					501	92.9	4	68.4607		501	61.8	-2	0
					502	118.6	5	74.1147		502	56.4	-2	0
					503	99.7	3	70.6118		503	57.7	-2	0
					504	109.7	3	73.8377		504	76.7	-2	8.47458
					505	119.5	5	75.4812		505	66.6	-3	0
					506	113	3	68.8496		506	73.9	-3	0
					507	127.9	5	73.8077		507	64.9	-3	0
					508	101.8	2	74.4597		508	77.3	-2	15.912
					509	98.8	3	67.004		509	65.2	-3	0
					510	101.6	3	65.8465		510	61.9	-3	0
					511	78	3	60.5128		511	52.4	-2	0
					512	79.9	3	65.582		512	73.2	-3	0
					513	93	5	63.5484		513	64.2	-2	0
					514	93.2	3	62.0172		514	50.2	-1	21.9124
					515	71.7	6	66.8061		515	69.8	-3	1.2894
					516	140.6	5	71.4083		516	70.2	-2	0
					517	84	3	56.3095		517	63	-2	0
					518	110.8	3	69.0433		518	73.4	-3	0
					519	124.3	4	72.0032		519	67.4	-1	16.1721
					520	98.8	2	66.7004		520	50	-2	0
					521	108.7	5	71.5731		521	57	-1	21.0526
					522	107.1	6	64.8926		522	42	-2	0
					523	95.1	4	61.1987		523	64.7	-2	0
					524	80.6	2	66.2531		524	75	-1	8.26667
					525	96	5	65.8333		525	47.6	-2	0
					526	95.4	3	65.8281		526	57.7	-2	2.07972
					527	110.6	4	73.9602		527	47	-1	0
					528	123.4	4	68.8817		528	53	-1	30.1887
					529	114	3	68.0702		529	34.6	-1	18.2081
					530	101.6	3	69.685		530	66.5	-2	7.96992
					531	75	4	57.4667		531	56.2	-2	22.242
					532	98.8	3	68.0162		532	75.8	-2	10.9499
					533	55.9	3	60.2862		533	67.5	-4	0
					534	111.2	3	71.5827		534	56	-2	1.78571
					535	110.5	4	74.2081		535	75.6	-3	7.40741
					536	87.7	3	65.6784		536	68.4	-2	1.46199
					537	111.2	3	72.0324		537	62.6	-2	2.8754
					538	103.4	4	72.0503		538	52.8	-2	0
					539	88.8	3	69.8198		539	43.5	-1	9.1954
					540	112.2	5	70.8556		540	58.7	-2	2.04429
					541	100.1	3	67.7323		541	60.7	-2	0.329489
					542	94.8	4	70.9916		542	76	-2	1.05263
					543	82.2	5	79.562		543	56	-2	0
					544	80	3	65.5		544	62	-2	0.645161
					545	85.6	3	68.6916		545	63	-2	5.87302
					546	99	4	74.5455		546	59.5	-2	2.18487
					547	74.1	3	68.0162		547	59	-2	2.71186
					548	78.3	3	67.9438		548	65.6	-3	0
					549	73.1	2	62.9275		549	53.8	-3	0
					550	150.2	2	71.5047		550	61	-2	0
					551	82.1	2	61.9976		551	83.4	-2	6.83453
					552	100.9	2	61.7443		552	62.2	-2	0
					553	84	2	60.4762		553	35.65	-2	1.12202
					554	97.2	4	72.9424		554	48.25	-3	2.38342
					555	93.6	1	69.8718		555	24.6	-2	2.64228
					556	74.6	3	65.8177		556	40.6	-2	1.23153
					557	94.7	4	73.9176		557	43.4	-3	3.34101
					558	92.9	2	68.1378		558	38.6	-3	1.81347
					559	91.8	1	66.9935		559	51.4	-3	2.14008
					560	68.4	2	68.8596		560	29.4	-2	1.87075
					561	89.5	2	68.7151		561	32.15	-1	3.57698
					562	64.4	3	65.9938		562	31.1	-2	3.21543
					563	95.2	2	67.437		563	39.8	-2	2.76382
					564	80.7	2	68.1537		564	54.25	-2	5.16129
					565	72.2	2	66.3435		565	34.14	-2	5.24312
					566	102.3	5	78.0059		566	46.74	-3	2.65297
					567	91.3	2	73.6035		567	35.95	-2	2.78164
					568	72	2	66.8056		568	51.85	-1	19.7686
					569	82	2	66.0976		569	35.3	-2	1.41643
					570	86.8	3	70.8525		570	44.65	-2	2.79955
					571	137.2	3	83.0175		571	47.9	-2	2.50522
					572	144.3	2	73.3888		572	48.55	-2	7.00309
					573	111.6	4	70.5197		573	44.4	-2	4.95495
					574	150.3	2	76.5136		574	43.4	-2	2.76498
					575	151.5	3	73.6634		575	46.55	-3	2.68528
					576	137.2	2	70.1895		576	51.45	-2	5.05345
					577	143.4	4	74.4073		577	50.55	-3	1.38477
					578	149.3	4	71.3999		578	46.3	-2	2.91577
					579	176.8	5	78.0543		579	43.1	-3	3.94432
					580	101.5	1	76.5517		580	47.45	-1	7.90306
					581	117.7	2	70.4333		581	56.9	-2	4.83304
					582	134.9	2	79.6145		582	50.25	-3	3.58209
					583	92	2	76.5217		583	55.65	-3	14.2857
					584	153.4	4	77.8357		584	47.45	-2	19.9157
					585	105.7	2	70.8609		585	57.3	-1	18.4991
					586	129.6	4	78.3179		586	50.15	-3	0.997009
					587	147.5	5	74.1017		587	46.8	-1	8.33333
					588	160.7	5	76.1668		588	51.45	-2	4.47036
					589	93.1	2	80.1289		589	45.7	-1	4.15755
					590	150.9	3	75.7455		590	47.45	-5	0
					591	71.3	3	67.4614		591	55.15	-2	2.08522
					592	78.4	3	64.7959		592	72.05	-2	11.1034
					593	68.7	4	67.3945		593	51.9	-2	4.4316
					594	58	3	62.7586		594	45.75	-1	0.874317
					595	72	2	66.1111		595	47.25	-3	1.90476
					596	61	2	61.9672		596	55.1	-3	1.81488
					597	72.2	2	63.8504		597	35.95	-3	1.5299
					598	60.2	2	65.4485		598	38.65	-2	1.94049
					599	63.9	3	67.1362		599	46.8	-2	3.20513
					600	70.3	2	61.8777		600	36.9	-2	2.16802
					601	59.8	3	62.8763		601	49.6	-3	1.00806
					602	80.9	3	68.4796		602	57.2	-2	0
					603	95.3	3	64.3232		603	41.3	-3	0
					604	72.9	3	64.8834		604	64.6	-2	0
					605	68	2	63.6765		605	50.9	-3	0
					606	92.5	3	70.8108		606	51.2	-2	0
					607	61.7	3	70.6645		607	55.2	-2	0
					608	77.5	3	64.7742		608	71.2	-3	0
					609	72.5	2	68.6897		609	61	-2	0
					610	79.8	2	58.6466		610	67.4	-2	0
					611	86.9	2	64.672		611	69.8	-3	0
					612	96.2	4	69.6466		612	55.8	-2	0
					613	77.8	2	68.1234		613	73.7	-2	18.9959
					614	105.6	4	68.9394		614	58.6	-3	0
					615	112.5	4	59.9111		615	67.8	-2	0
					616	120.2	4	62.2296		616	67.6	-3	0
					617	127.7	3	69.538		617	68.7	-3	0.14556
					618	103.5	2	62.5121		618	70.7	-3	1.55587
					619	105.6	3	69.8864		619	55.8	-3	0
					620	118.5	2	73.5865		620	59.8	-2	0
					621	98.9	2	73.5086		621	84.3	-2	16.3701
					622	123.4	3	64.1005		622	63.3	-2	2.68562
					623	104.4	3	66.954		623	63.2	-2	0
					624	112.2	2	55.3476		624	77.4	-2	4.65116
					625	92.5	2	68.5405		625	50.3	-2	0.795229
					626	92.8	2	68.5345		626	62	-3	0.806452
					627	92.4	2	69.0476		627	63.7	-1	8.16327
					628	98.2	3	67.0061		628	66.2	-2	4.22961
					629	78.5	3	69.2994		629	69.4	-2	5.90778
					630	87.7	2	68.073		630	69.4	-3	0.720461
					631	85.1	3	60.7521		631	67.2	-1	2.38095
					632	84.7	2	67.7686		632	59.7	-2	5.69514
					633	83.1	2	66.6667		633	59.8	-2	0
					634	71.9	2	74.548		634	63.4	-2	2.2082
					635	64.6	2	65.3251		635	56.9	-2	0
					636	71.4	1	64.0056		636	65.5	-2	0
					637	87.3	3	79.496		637	49.7	-2	0.201207
					638	104.1	5	81.9404		638	57.4	-3	0
					639	54.1	2	68.7616		639	66.8	-2	0.149701
					640	85.9	3	81.7229		640	50.2	-3	0
					641	60.2	4	78.2392		641	41.5	-3	0
					642	83.6	1	64.9522		642	46	-1	8.47826
					643	71.5	4	73.986		643	43.4	-1	11.5207
					644	102.8	3	70.6226		644	34	-2	1.76471
					645	96.3	5	63.9668		645	42.7	-3	0.702576
					646	84.9	4	71.7314		646	30	-1	0
					647	66.3	5	71.3424		647	38.5	-2	2.07792
					648	98.9	3	55.6117		648	33.8	-1	0
					649	79.7	5	71.7691		649	28.3	-1	4.59364
					650	86	4	72.7907		650	34.8	-3	0
					651	81.5	5	71.6564		651	19.8	0	16.6667
					652	79	5	74.8101		652	11.7	-2	0
					653	86.8	5	77.6498		653	25.2	-2	7.14286
					654	62	4	81.6129		654	37.8	-2	0
					655	94.2	4	73.4607		655	22.8	-1	7.45614
					656	92.2	2	61.4967		656	37.8	-3	0
					657	82	4	81.7073		657	28.8	-1	9.375
					658	96.9	5	78.6378		658	25.4	0	20.4724
					659	85.7	6	78.5298		659	23.2	-1	8.62069
					660	96	5	75.4167		660	28.3	-1	7.77385
					661	96.3	6	76.324		661	34.7	-1	16.4265
					662	83.3	4	75.3902		662	26.4	-1	11.7424
					663	94.2	5	80.4671		663	50.2	-2	9.36255
					664	104.9	5	78.265		664	46.4	-2	2.58621
					665	62	4	81.6129		665	51.9	-3	2.31214
					666	112.4	4	69.7509		666	47.6	-1	2.94118
					667	132.9	5	71.4823		667	40.4	-2	4.20792
					668	118.2	3	71.8274		668	50.35	-3	7.05065
					669	127	4	66.378		669	51	-2	7.64706
					670	129.2	5	70.4334		670	41.2	-1	4.85437
					671	137.4	4	67.1761		671	46.4	-2	0.215517
					672	135.4	4	73.8552		672	51	-3	1.76471
					673	103.3	3	65.7309		673	49.45	-2	4.1456
					674	102.5	3	67.7073		674	51.4	-2	4.86381
					675	101	3	71.2871		675	47.55	-2	4.94217
					676	125.5	3	68.2869		676	48	-2	5.625
					677	118	4	70.678		677	30.6	-4	0
					678	121.3	5	71.3108		678	48.1	-2	8.52391
					679	109	3	70.6422		679	42.9	-1	8.15851
					680	112.5	3	70.4889		680	54.1	-2	6.83919
					681	107.7	3	67.2238		681	51.1	-2	8.21918
					682	118	3	79.5763		682	55.2	-3	3.26087
					683	130.4	5	68.4049		683	72.1	-2	5.68655
					684	143.3	5	71.1096		684	49.1	-2	2.64766
					685	133.2	4	70.7958		685	40.7	-2	4.4226
					686	113.7	5	65.8751		686	49.1	-3	1.83299
					687	110.8	3	70.3971		687	47.9	-2	11.0647
					688	118	5	70.1695		688	49.2	-2	4.47154
					689	113.4	3	86.1552		689	54.7	-2	5.85009
					690	108.6	3	88.7661		690	44.15	-2	2.83126
					691	105.7	4	61.4002		691	42.9	-1	12.8205
					692	104.2	4	61.2284		692	43.8	-1	6.16438
					693	112	4	84.6429		693	48.45	-2	4.33437
					694	108.7	4	66.2374		694	62.15	-1	24.3765
					695	115.3	3	67.8231		695	35	-2	4
					696	108.3	5	66.2973		696	44.35	-2	4.50958
					697	82.4	3	54.3689		697	42.1	-2	3.08789
					698	101	4	66.3366		698	37.15	-1	6.59489
					699	104.2	4	65.0672		699	34.75	-1	8.34532
					700	91	3	67.3626		700	45.05	-2	9.43396
					701	114.3	3	66.4042		701	48.05	-3	0
					702	122.2	6	71.3584		702	38.7	-1	7.36434
					703	125	5	68.96		703	31.65	-1	14.218
					704	110.1	5	60.6721		704	34.95	-1	4.86409
					705	111.6	5	67.9211		705	52.5	-2	4.38095
					706	115.3	4	71.379		706	52.9	-2	2.6465
					707	107.9	3	74.5134		707	56.4	-2	3.5461
					708	122.4	2	73.5294		708	51.85	-1	7.63742
					709	84.9	4	76.0895		709	58.4	-2	0
					710	103.7	2	73.9634		710	56.3	-1	18.1172
					711	120.5	2	73.195		711	53.75	-1	8
					712	98.2	2	71.0794		712	45.45	-2	10.231
					713	85.8	3	70.3963		713	48.55	-2	9.2688
					714	93.8	2	71.5352		714	28.05	-3	0
					715	113.5	4	74.5374		715	54.8	-2	5.29197
					716	129.1	3	80.8675		716	48.7	-1	6.57084
					717	93.35	2	72.0407		717	45.25	-2	1.65746
					718	119.6	3	73.1605		718	39.65	-2	4.91803
					719	125.6	3	74.5223		719	50.9	-2	0
					720	101.3	2	72.9516		720	50.9	-3	1.57171
					721	109	3	72.0183		721	54.8	-6	0
					722	117.9	2	72.2646		722	85.7	-5	0
					723	107.5	3	73.3953		723	51.8	-3	0
					724	113.65	2	75.5389		724	61.3	-3	0
					725	106.6	3	71.6698		725	76.3	-3	0.917431
					726	117.8	2	76.5705		726	85.6	-4	3.03738
					727	88.6	3	65.5756		727	37.7	-3	0
					728	65.7	3	62.7093		728	44.4	-3	0
					729	60.95	2	64.233		729	48.6	-4	0
					730	64.7	3	71.7156		730	91.7	-3	2.07197
					731	78.95	2	78.7207		731	89.1	-3	3.47924
					732	65	4	53.8462		732	70.7	-2	3.39463
					733	46.15	2	62.7302		733	67.3	-3	0.742942
					734	33.15	2	56.8627		734	60.6	-3	1.32013
					735	40.02	2	60.5197		735	76.2	-2	11.2861
					736	36.8	2	57.0652		736	57.2	-2	7.34266
					737	38.95	2	64.8267		737	74.9	-2	1.73565
					738	52.75	3	54.5972		738	63.4	-2	3.3123
					739	46.01	1	53.9231		739	61.9	-2	4.36187
					740	32.41	2	49.0898		740	50.8	-4	0
					741	60	4	52.5		741	53.7	-3	0
					742	46.95	4	50.4792		742	55.2	-4	0
					743	86.9	5	67.7791		743	49.8	-2	4.21687
					744	123.5	5	65.668		744	52	-3	0
					745	94.4	5	70.339		745	57.2	-3	0.174825
					746	126.5	4	64.585		746	67.6	-3	0
					747	85.9	4	60.8847		747	65.7	-3	0
					748	114.8	4	62.5436		748	70.9	-3	0
					749	108.3	5	68.0517		749	64.8	-3	0
					750	106.85	4	63.5002		750	66.7	-2	0.149925
					751	100.9	5	64.1229		751	62.6	-3	0
					752	105.2	3	57.2243		752	70.8	-2	0.141243
					753	87.2	5	58.4862		753	66.3	-3	0
					754	104.4	5	60.6322		754	52.2	-2	2.29885
					755	94.7	4	63.1468		755	62.4	-3	0.801282
					756	114.9	4	60.8355		756	75.4	-3	3.84615
					757	103.9	4	68.2387		757	75.4	-3	3.44828
					758	107.3	3	60.1118		758	52.6	-2	3.80228
					759	118.9	4	65.1808		759	42	-2	0
					760	92.5	5	60.6486		760	52	-2	0
					761	98.2	3	64.053		761	48	-1	2.5
					762	97.6	4	61.9877		762	40.2	0	5.72139
					763	136.7	5	77.4689		763	36.4	-1	0.824176
					764	128.5	4	78.9105		764	56	-2	0
					765	142.5	4	71.8596		765	55	-2	0
					766	109.3	2	55.7182		766	60	-2	0
					767	121.1	5	75.0619		767	49.2	-2	0
					768	126.5	4	74.9407		768	41.2	-2	0
					769	114.2	6	67.4256		769	34	-2	0
					770	105.4	4	75.2372		770	38.8	-3	0
					771	107.3	2	74.0913		771	49.4	-2	0
					772	121.4	4	75.6178		772	50.7	-2	0
					773	97.5	3	78.8718		773	47.8	-2	0
					774	132.3	2	73.3182		774	51.2	-2	0
					775	98.6	2	80.3245		775	57	-2	0
					776	143.2	4	65.5028		776	52.5	-2	0
					777	142	5	75.6338		777	33	-1	0
					778	132.5	4	73.5849		778	50.3	-2	0
					779	77.7	4	70.9138		779	32.8	-1	0
					780	118.5	4	68.6076		780	56.7	-2	0
					781	125.6	4	74.5223		781	51	-2	0
					782	83	2	64.2169		782	45.8	-2	0
					783	28.7	2	50.8711		783	40.2	-2	0
					784	54.2	2	61.8081		784	69.8	-2	10.8883
					785	36.4	2	56.8681		785	67.3	-3	1.63447
					786	46	2	61.087		786	59.7	-2	8.0402
					787	45	1	63.5556		787	65.4	-2	6.57492
					788	26.35	2	60.1518		788	59.7	-2	12.0603
					789	41.6	2	54.0865		789	62.95	-3	3.41541
					790	51.9	1	60.6936		790	62.4	-3	3.6859
					791	56.2	1	65.4804		791	59.95	-3	1.41785
					792	54.8	2	66.2409		792	59.9	-2	4.50751
					793	50.25	2	62.9851		793	70.75	-3	2.75618
					794	49.85	2	63.992		794	53.35	-2	1.96813
					795	31	2	53.5484		795	66.9	-4	0
					796	45.55	2	66.0812		796	68.4	-3	2.48538
					797	54.45	2	68.2277		797	70.6	-2	4.53258
					798	54.8	2	64.8723		798	65.4	-2	4.28135
					799	46.05	2	64.4951		799	60.8	-3	4.52303
					800	45.4	1	57.7093		800	60	-2	6
					801	51.05	2	61.0186		801	67.2	-3	6.39881
					802	36.4	2	56.8681		802	66.8	-2	8.38323
					803	14.75	0	27.1186		803	59.5	-2	10.4202
					804	24.55	2	46.6395		804	48.75	-3	5.4359
					805	65.25	2	61.7625		805	36.54	-1	12.1511
					806	38.4	1	54.1667		806	67.55	-2	9.17839
					807	49	2	61.4286		807	89.8	-3	3.89755
					808	44.1	2	56.0091		808	83.35	-3	4.91902
					809	36.2	1	51.3812		809	71.3	-3	0.210379
					810	49.2	1	67.6829		810	68.45	-2	6.42805
					811	41.25	2	55.5152		811	66.95	-1	20.0896
					812	35.2	3	58.2386		812	67.55	-3	1.62842
					813	43.5	1	59.5402		813	90.05	-1	24.764
					814	51	2	63.1373		814	56.45	-2	7.08592
					815	48	3	59.5833		815	57.5	-2	7.91304
					816	7.9	1	40.5063		816	51.9	-1	19.8459
					817	31.7	2	35.6467		817	77.8	-3	0.385604
					818	29	1	38.9655		818	67.45	-1	18.3099
					819	18.4	2	55.9783		819	74.85	-2	10.5544
					820	12.8	1	21.875		820	80.75	-2	12.3839
					821	32.8	2	52.439		821	58.5	-2	15.641
					822	44	3	64.0909		822	66.1	-2	5.44629
					823	51.6	2	55.4264		823	68.6	-1	16.9825
					824	28.7	2	54.3554		824	73.2	-3	2.45902
					825	15.8	2	18.3544		825	63.6	-2	2.35849
					826	14.7	1	19.0476		826	74.5	-2	1.47651
					827	16.4	2	34.7561		827	71.2	-3	1.96629
					828	16.4	1	49.3902		828	50.8	-2	0.984252
					829	14.8	2	41.8919		829	50.6	-3	0.592885
					830	25.2	2	33.3333		830	75.6	-2	0.26455
					831	14.9	1	22.1477		831	64.9	-2	2.31125
					832	28.2	2	42.1986		832	46	-1	13.913
					833	24.7	1	12.5506		833	55.9	-2	3.04114
					834	19.3	2	21.2435		834	75.3	-1	11.1554
					835	24	3	22.5		835	60.5	-2	3.96694
					836	26.3	2	30.7985		836	85.6	-2	4.78972
					837	33	3	60.9091		837	62.6	-2	2.07668
					838	22.2	2	40.991		838	64.6	-4	0
										839	70.6	-1	4.81586
										840	75.7	-2	1.321
										841	76.5	-3	1.56863
										842	65	-1	14.9231
										843	60.8	-1	24.6711
										844	78	-2	2.17949
										845	51.3	-2	3.50877
										846	81.25	-2	9.53846
										847	83.45	-2	11.0845
										848	70.8	-2	6.07345
										849	79.9	-3	2.75344
										850	80.1	-2	4.49438
										851	91.1	-3	3.40285
										852	91.1	-3	2.30516
										853	83.7	-2	9.79689
										854	77.7	-3	2.1879
										855	59.5	-2	6.72269
										856	84.3	-3	3.32147
										857	80.8	-2	2.72277
										858	76.8	-2	7.94271
										859	67.75	-2	2.36162
										860	74.8	-1	16.8449
										861	73.3	-3	2.59209
										862	81.5	-3	0.490798
										863	79.5	-2	2.38994
										864	93.3	-3	0
										865	70.2	-3	0
										866	68.3	-2	1.31772
										867	77.2	-2	0
										868	53.1	-2	0
										869	67.2	-2	0
										870	75.3	-3	0
										871	78.8	-3	0
										872	88.4	-4	0
										873	75	-2	0
										874	78.4	-2	0
										875	79.6	-3	0
										876	70.6	-3	0
										877	66.7	-3	0
										878	78.8	-2	0
										879	78.2	-3	0
										880	61.3	-2	0
										881	55.6	-2	0
										882	67.4	-2	0
										883	63.2	-2	0
										884	59	-3	0
										885	56.2	-3	0
										886	67.5	-3	0
										887	65.2	-3	0
										888	77.7	-3	0.2574
										889	69.4	-3	0
										890	53.4	-2	0
										891	67.3	-2	0
										892	66.4	-2	0
										893	74.3	-2	0
										894	64.7	-3	0
										895	69.6	-3	0
										896	54.2	-3	0
										897	56.3	-2	0
										898	68.2	-2	0.58651
										899	76	-1	8.94737
										900	64.7	-2	0
										901	84.6	-3	1.53664
										902	78.9	-2	2.6616
										903	81.9	-2	0
										904	68	-2	3.08824
										905	79.4	-2	0
										906	47.3	-1	2.74841
										907	58	-2	5
										908	74.7	-3	0
										909	89	-2	0
										910	63.9	-3	0
										911	74.6	-2	0
										912	83.1	-3	0
										913	55.4	-2	0
										914	77	-2	4.28571
										915	77.7	-2	0
										916	74.7	-2	0
										917	78.9	-2	0.380228
										918	82.7	-3	0
										919	66.3	-3	0
										920	67.6	-2	8.13609
										921	61.25	-2	12
										922	73.25	-3	1.43345
										923	67.15	-2	5.43559
										924	76.9	-2	6.63199
										925	76.69	-2	5.46355
										926	37.2	-1	17.2043
										927	62.1	-2	9.17874
										928	60.95	-1	7.30107
										929	36.86	-2	14.8128
										930	70	-2	9.57143
										931	69.5	-2	5.03597
										932	74.7	-2	12.5837
										933	78.1	-2	11.2676
										934	68.9	-2	12.1916
										935	34.65	-1	8.51371
										936	79.2	-2	5.55556
										937	65.7	-1	14.003
										938	37.45	-2	0.934579
										939	81.85	-2	5.07025
										940	65.8	-2	8.66261
										941	68.1	-2	11.6006
										942	70.3	-2	7.82361
										943	52.3	-2	13.9579
										944	63.7	-3	16.6405
										945	66.5	-2	10.3759
										946	22.1	0	34.3891
										947	50.9	-3	2.06287
										948	71.45	-2	15.2554
										949	60.8	-3	2.87829
										950	35.65	-2	5.46985
										951	50.45	-2	3.56789
										952	58.45	-2	9.06758
										953	53.2	-2	4.04135
										954	49.25	-2	8.73096
										955	50.75	-2	18.1281
										956	70.25	-2	4.41281
										957	70.65	-2	8.35103
										958	50.35	-1	9.93049
										959	65.3	-1	22.2818
										960	62.1	-1	18.1965
										961	51.65	-1	13.0687
										962	40.95	-3	1.221
										963	55.05	-1	9.17348
										964	53.8	-3	0.557621
										965	60.85	-1	0.164339
										966	43.6	-1	11.4679
										967	43.5	-2	0
										968	35.3	-2	0
										969	24.5	-2	0
										970	47	-2	0
										971	48	-2	0
										972	36.2	-1	0
										973	33	-2	0
										974	35.3	-1	0
										975	44.8	-1	0
										976	38.2	0	0
										977	35.8	-1	0
										978	40.8	-2	0
										979	43.7	-2	0
										980	51.4	-2	0
										981	43.8	-2	0
										982	50.8	-2	0
										983	42.4	-2	0
										984	48.4	-2	6.61157
										985	28.4	-2	0
										986	44.4	-1	0
										987	40.2	-2	0
										988	48.3	-2	0
										989	43.6	-1	2.98165
										990	31.8	-1	0
										991	47.2	-2	0
										992	41.2	-2	0
										993	42.3	-2	0
										994	45.2	-2	0
										995	37.8	-1	0
										996	47.7	-2	0
										997	43.2	-2	0
										998	45.6	-1	7.45614
										999	40.6	-2	0
										1000	45.9	-1	0
										1001	46.2	-2	0
										1002	55.6	-2	6.47482
										1003	46.2	-2	0
										1004	45.9	-2	0
										1005	48.9	-2	0
										1006	46.4	-2	0
										1007	35	-1	0
										1008	49.1	-3	0
										1009	43.4	-2	0
										1010	46.6	-1	7.08155
										1011	37.8	-2	0
										1012	43.3	-2	0.461894
										1013	39	-3	0
										1014	33	-2	0
										1015	41.4	-2	0
										1016	68.4	-2	6.72515
										1017	46.2	-2	3.8961
										1018	30.4	0	0
										1019	33.7	0	0
										1020	34.9	0	0
										1021	45.3	-2	3.31126
										1022	40.3	0	0
										1023	37.8	0	0
										1024	32.3	0	0
										1025	35.8	0	0
										1026	43.9	0	0
										1027	35.3	-1	0.566572
										1028	53.6	-2	3.54478
										1029	56.3	-2	2.13144
										1030	62.4	-4	0
										1031	68	-2	5.44118
										1032	56	-2	6.78571
										1033	49.1	-3	2.24033
										1034	51.8	-4	2.12355
										1035	72.3	-2	8.43707
										1036	55.95	-3	3.93208
										1037	48.6	-2	4.93827
										1038	65.9	-3	6.22155
										1039	62.6	-3	2.07668
										1040	52.7	-2	3.41556
										1041	60.4	-2	13.245
										1042	54.5	-3	3.30275
										1043	57.8	-2	6.57439
										1044	52.6	-2	3.61217
										1045	48.7	-2	4.82546
										1046	65.5	-2	8.24427
										1047	64.1	-2	5.30421
										1048	71.6	-3	0.418994
										1049	59.9	-2	3.08848
										1050	57.8	-2	3.46021
										1051	58.75	-2	3.82979
										1052	48.05	-2	2.91363
										1053	53.75	-2	5.5814
										1054	55.45	-3	1.62308
										1055	61.12	-3	2.89594
										1056	60.05	-3	1.49875
										1057	53.55	-2	1.12045
										1058	75.1	-3	2.3968
										1059	53.9	-2	0
										1060	80.9	-3	5.19159
										1061	58.6	-2	2.73038
										1062	55.85	-2	2.32766
										1063	47.3	-2	1.69133
										1064	52.9	-3	0.567108
										1065	73.5	-3	8.29932
										1066	54.75	-2	3.56164
										1067	56.45	-3	5.04872
										1068	51.75	-2	5.12077
										1069	59	-2	3.72881
										1070	65.3	-3	3.52221
										1071	62.4	-2	5.28846
										1072	66	-3	0.606061
										1073	72.4	-2	3.1768
										1074	62.3	-2	3.37079
										1075	63	-1	0.15873
										1076	69.2	-3	0.722543
										1077	69.4	-2	2.59366
										1078	61.6	-3	1.13636
										1079	65.3	-3	2.29709
										1080	59.6	-3	2.01342
										1081	61.8	-3	0.809061
										1082	66.6	-2	7.65766
										1083	66.7	-2	4.1979
										1084	48.1	-4	0
										1085	76.7	-3	0
										1086	52.1	-2	0.767754
										1087	69.3	-2	2.5974
										1088	58.5	-2	4.78632
										1089	69.8	-2	2.29226
										1090	53.4	-2	2.24719
										1091	82.6	-4	0
										1092	62.8	-2	1.11465
										1093	76	-3	1.97368
										1094	66.7	-2	2.69865
										1095	57.4	-2	2.96167
										1096	58.9	-2	2.03735
										1097	61	-1	1.47541
										1098	74.5	-3	0.268456
										1099	71.5	-3	0.979021
										1100	70.4	-2	6.25
										1101	66.5	-3	1.35338
										1102	68.85	-2	3.63108
										1103	82.5	-2	4.12121
										1104	79.2	-3	2.90404
										1105	64.1	-2	3.43214
										1106	48.2	-2	0
										1107	63.6	-2	0
										1108	58.2	-2	3.2646
										1109	55.5	-3	0
										1110	54.9	-3	0
										1111	60.7	-2	0
										1112	53.8	-2	0
										1113	63.7	-2	0
										1114	49.2	-2	0
										1115	48.6	-3	0
										1116	63.4	-3	0
										1117	52.5	-2	0
										1118	52.6	-3	0
										1119	62.1	-2	0
										1120	55.3	-2	0
										1121	60.2	-2	0
										1122	60.4	-2	0
										1123	57.3	-2	0
										1124	48.2	-2	0
										1125	56.7	-2	0
										1126	50.1	-2	0
										1127	68.9	-3	0
										1128	60.9	-3	0
										1129	65.1	-2	0
										1130	57.7	-2	2.59965
										1131	66.1	-2	0.151286
										1132	68.9	-3	0
										1133	47.9	-2	0
										1134	59.2	-2	0
										1135	55.4	-2	0
										1136	52.8	-2	0
										1137	59.9	-2	0
										1138	69.1	-3	0
										1139	62.3	-3	0
										1140	57.6	-3	0
										1141	63.7	-2	0
										1142	64.8	-2	0
										1143	53.7	0	0
										1144	43.4	-2	2.07373
										1145	45.4	-2	1.98238
										1146	50.9	-1	29.2731
										1147	80.4	-2	0
										1148	42.3	0	30.9693
										1149	70.6	-2	0
										1150	67	-3	0
										1151	64.7	-2	0
										1152	90.2	-2	13.082
										1153	94.3	-3	0
										1154	79	-3	2.91139
										1155	75.4	-2	1.72414
										1156	79.8	-2	3.00752
										1157	98.9	-2	12.4368
										1158	72.5	-3	0
										1159	74.7	-2	0
										1160	80.4	-3	0
										1161	63.2	-2	0
										1162	90.2	-2	5.21064
										1163	76	-2	0.526316
										1164	85.9	-1	21.4203
										1165	79	-1	9.62025
										1166	79.4	-2	6.17128
										1167	86.8	-2	4.95392
										1168	78	-3	0.25641
										1169	82.9	-2	3.49819
										1170	76.9	-1	29.2588
										1171	85.9	-3	4.77299
										1172	82.2	-3	1.94647
										1173	112.9	-2	18.8663
										1174	51.1	-1	7.4364
										1175	57.7	-1	11.4385
										1176	64.1	-2	0.780031
										1177	54.75	-1	8.49315
										1178	60.5	-1	11.9008
										1179	48.9	-2	5.11247
										1180	62.85	-2	7.39857
										1181	52.5	-2	2.09524
										1182	62.9	-2	9.062
										1183	66.9	-2	15.0972
										1184	69.6	-2	10.5603
										1185	81.1	-1	21.3933
										1186	37.1	-1	6.73854
										1187	61.5	-1	9.7561
										1188	61.2	-2	5.55556
										1189	51.4	-1	12.0623
										1190	62	-2	6.45161
										1191	60.5	-1	11.7355
										1192	50	-1	14.8
										1193	58.7	-2	13.1175
										1194	42.3	-2	23.1678
										1195	58.95	-2	14.2494
										1196	39.35	-2	1.01652
										1197	75.3	-2	3.71846
										1198	59.25	-1	23.7975
										1199	59.3	-1	8.26307
										1200	44.1	-2	4.53515
										1201	63.65	-3	0.157109
										1202	51.15	-1	5.76735
										1203	58.15	-1	17.2829
										1204	68	-1	20
										1205	35	-2	0.285714
										1206	68.25	-2	4.83516
										1207	41.25	-2	3.39394
										1208	61.25	-2	6.20408
										1209	54.85	-2	5.83409
										1210	59.75	-1	18.6611
										1211	58.8	-1	14.7959
										1212	43.85	-1	9.57811
										1213	51.3	-1	14.1326
										1214	62.8	-3	2.86624
										1215	54.45	-3	3.39761
										1216	36.85	0	0
										1217	71.55	-2	0.978337
										1218	48.55	0	28.3213
										1219	39.9	-2	6.01504
										1220	39	0	20.5128
										1221	49.75	-1	4.1206
										1222	72.9	-2	12.0713
										1223	64.3	-3	0.933126
										1224	65.8	-1	8.20669
										1225	56.4	-2	4.43262
										1226	45.3	0	11.479
										1227	63.7	-2	2.66876
										1228	69.1	-1	6.94645
										1229	53.5	-2	1.49533
										1230	53.3	-1	3.18949
										1231	55.3	-1	13.3816
										1232	55.7	-1	2.51346
										1233	59.8	-1	0.668896
										1234	77.4	-1	16.7959
										1235	68.8	-2	3.77907
										1236	41.2	-1	8.49515
										1237	68.2	-3	3.51906
										1238	50.2	-2	7.76892
										1239	66.2	-3	1.81269
										1240	67.4	-4	0
										1241	62.3	-2	1.92616
										1242	62.4	-1	17.7885
										1243	84.7	-1	25.7379
										1244	75.6	-2	8.99471
										1245	82.9	-2	3.49819
										1246	83.1	-3	2.76775
										1247	64.9	-2	7.55008
										1248	78.5	-1	19.6178
										1249	93	-2	17.2043
										1250	88	-4	0.909091
										1251	75.5	-2	4.90066
										1252	80.4	-3	1.24378
										1253	58.6	-2	0.511945
										1254	63.4	-1	8.04416
										1255	71.6	-2	12.0112
										1256	69.8	-1	8.73926
										1257	88.3	-1	24.4621
										1258	81.1	-2	9.49445
										1259	67.2	-2	6.69643
										1260	89	-2	6.40449
										1261	73.7	-1	24.9661
										1262	61	-1	29.8361
										1263	54.7	-2	5.11883
										1264	63.5	-2	5.35433
										1265	57.8	-2	1.90311
										1266	63.6	-2	3.14465
										1267	58.2	-3	0
										1268	74.8	-2	5.2139
										1269	52.4	-3	0
										1270	54.2	-1	10.8856
										1271	53.6	-3	0
										1272	60	-1	15.5
										1273	65.8	-2	1.67173
										1274	64.8	-2	4.16667
										1275	62.9	-2	2.86169
										1276	62.8	-2	0
										1277	63.4	-2	0.157729
										1278	71.8	-2	4.73538
										1279	75.7	-2	6.47292
										1280	80.4	-3	0
										1281	56.7	-2	5.11464
										1282	49.9	-2	0.801603
										1283	36.7	-2	1.63488
										1284	41.4	-3	0
										1285	62.9	-3	0.953895
										1286	59.1	-3	2.19966
										1287	49.8	-2	0.401606
										1288	54.3	-3	0.184162
										1289	58.7	-2	1.53322
										1290	47	-3	0
										1291	45.4	-2	7.48899
										1292	59.6	-3	0
										1293	56.6	-2	0.530035
										1294	46.9	-2	3.41151
										1295	53.7	-3	0.372439
										1296	61.2	-4	0
										1297	55.2	-2	4.34783
										1298	58.7	-2	7.32538
										1299	50.2	-2	10.757
										1300	49.3	-3	0
										1301	49.8	-2	1.40562
										1302	56.4	-3	1.95035
										1303	55.5	-2	0
										1304	66.9	-2	2.54111
										1305	83	-2	6.86747
										1306	82.3	-1	17.983
										1307	82.3	-2	3.03767
										1308	70.1	-3	0
										1309	79.3	-2	6.17907
										1310	83.9	-3	0
										1311	72.3	-3	0
										1312	87.1	-3	1.95178
										1313	72.2	-2	0.554017
										1314	92.4	-2	2.05628
										1315	85.2	-2	3.6385
										1316	79.7	-3	0
										1317	65.8	-1	1.82371
										1318	95.1	-3	8.6225
										1319	78.7	-2	8.64041
										1320	92.7	-1	24.164
										1321	89.4	-1	20.4698
										1322	77.2	-2	1.03627
										1323	71.7	-2	5.85774
										1324	74.5	-2	3.22148
										1325	76	-3	0
										1326	77	-1	13.2468
										1327	89.6	-2	5.91518
										1328	59.2	-3	2.87162
										1329	45.65	-2	6.0241
										1330	47.5	-1	7.57895
										1331	65.4	-2	9.63303
										1332	64.4	-2	12.8882
										1333	57.5	-2	8
										1334	54.6	-2	5.67766
										1335	45.3	-2	11.2583
										1336	43.35	-2	5.88235
										1337	54.95	-2	3.54868
										1338	60.35	-3	1.73985
										1339	51.45	-2	3.207
										1340	51.8	-2	3.4749
										1341	50.7	-2	15.3846
										1342	45.3	-2	0
										1343	44.5	-2	9.88764
										1344	47.9	-2	4.80167
										1345	53.9	-2	6.49351
										1346	47.2	-3	11.0169
										1347	55.65	-2	1.34771
										1348	50.7	-1	22.6824
										1349	58.8	-1	12.415
										1350	50.1	-1	25.3493
										1351	47.4	-1	26.7932
										1352	60.1	-4	0
										1353	49.9	0	23.4469
										1354	49.3	0	34.4828
										1355	30.7	-1	18.5668
										1356	43.95	0	35.0398
										1357	46.9	-2	4.90405
										1358	62.7	-2	6.06061
										1359	52.25	-2	10.9091
										1360	60.15	-2	2.07814
										1361	48.25	-3	6.21762
										1362	60.8	-3	3.61842
										1363	55	-1	11.4545
										1364	52.25	-3	6.31579
										1365	34.65	-1	23.6652
										1366	52.95	-1	5.85458
										1367	59.2	-3	0
										1368	52.55	-2	3.99619
										1369	50.9	-1	9.33202
										1370	66.15	-3	6.34921
										1371	73.55	-2	4.21482
										1372	53.85	-1	21.0771
										1373	52.95	-2	3.21058
										1374	60.95	-2	1.80476
										1375	43.35	-1	19.8385
										1376	53.8	-2	3.5316
										1377	52.4	-2	1.9084
										1378	44.8	-2	0.446429
										1379	63.9	-3	2.9734
										1380	72.7	-3	9.90371
										1381	67	-2	4.47761
										1382	64.2	-1	6.69782
										1383	50.4	-2	3.57143
										1384	53	-2	0.377358
										1385	58.7	-2	2.38501
										1386	54.8	-2	0.547445
										1387	69.8	-2	0.859599
										1388	62	-1	5.96774
										1389	59.5	-2	2.68908
										1390	54.6	-1	18.315
										1391	57	-2	2.45614
										1392	44.2	-2	5.42986
										1393	48.2	-1	6.22407
										1394	47.1	-1	4.4586
										1395	54.3	-1	16.2063
										1396	59.3	-1	12.8162
										1397	50	-1	14.4
										1398	53	-1	18.3019
										1399	30.4	-1	21.7105
										1400	44.9	-1	14.0312
										1401	54.8	-2	8.21168
										1402	69.9	-2	19.1702
										1403	55.7	-1	9.51526
										1404	51.9	-2	0
										1405	61.9	-2	5.16963
										1406	59	-2	6.44068
										1407	69.85	-2	3.86543
										1408	63.8	-1	8.30721
										1409	64.5	-2	5.73643
										1410	67.3	-1	9.95542
										1411	63.1	-3	0
										1412	64.45	-2	0.465477
										1413	56	-2	1.42857
										1414	47.5	-1	6.31579
										1415	58.9	-1	10.1868
										1416	48.6	-1	5.76132
										1417	67.9	-2	16.3476
										1418	65.6	-1	17.378
										1419	52.6	-2	2.09125
										1420	48.8	-2	2.2541
										1421	57	-2	5.4386
										1422	59.5	-2	4.20168
										1423	57.4	-1	4.18118
										1424	45.4	-3	0
										1425	40.3	-2	0
										1426	48.4	-2	2.89256
										1427	53.8	-2	0
										1428	54.9	-2	4.91803
										1429	67.3	-2	7.13224
										1430	62.4	-2	0
										1431	47.3	-2	4.43975
										1432	62.4	-1	21.4744
										1433	53.7	-2	4.28305
										1434	58.4	-2	1.19863
										1435	56.8	-2	5.28169
										1436	51.9	-4	0
										1437	62.9	-3	0
										1438	48.4	-3	0
										1439	53.2	-3	0
										1440	50.9	-2	13.556
										1441	46.8	-3	0
										1442	39.4	-2	0
										1443	52.4	-2	0
										1444	59	-2	0
										1445	61.4	-2	0
										1446	53.1	-2	4.51977
										1447	63.9	-2	0.469484
										1448	71.9	-2	9.87483
										1449	61.3	-3	2.12072
										1450	74.7	-2	8.29987
										1451	51.1	-3	0
										1452	55.7	-2	0
										1453	52.8	-3	0.94697
										1454	58.7	-1	10.9029
										1455	65.4	-2	4.74006
										1456	62.9	-3	4.29253
										1457	44.8	-1	2.45536
										1458	54	-2	2.59259
										1459	64.6	-2	2.94118
										1460	61.8	-2	1.45631
										1461	62.4	-2	9.45513
										1462	64.6	-2	3.25077
										1463	61.8	-3	0
										1464	60	-3	1.5
										1465	59.6	-3	0
										1466	60.7	-3	0
										1467	48.2	-2	0.829876
										1468	49	-2	0
										1469	49.2	-2	0
										1470	56.4	-1	5.31915
										1471	42.6	-2	0
										1472	64.4	-3	1.24224
										1473	36	-2	0
										1474	65.6	-3	0
										1475	54	-2	0
										1476	71.4	-3	0
										1477	80.3	-3	2.73973
										1478	73.4	-4	0
										1479	66.5	-3	0
										1480	63	-3	0
										1481	59.4	-2	0.841751
										1482	74.2	-2	3.63881
										1483	75.6	-1	1.5873
										1484	83.2	-1	9.25481
										1485	65.4	-1	11.7737
										1486	62.4	-3	1.44231
										1487	72	-3	0
										1488	71.2	-3	0
										1489	73.5	-2	5.71429
										1490	58.4	0	8.21918
										1491	76.2	0	0
										1492	71.4	0	0
										1493	61.4	0	0
										1494	74.4	0	0
										1495	58.6	-1	11.7747
										1496	67.2	0	0
										1497	64.8	0	0
										1498	62	0	0
										1499	49.66	-2	9.8671
										1500	59.1	-1	10.1523
										1501	49.5	-2	8.68687
										1502	55.2	-3	4.8913
										1503	44.9	-2	2.00445
										1504	31.5	-1	7.61905
										1505	53.65	-2	4.00746
										1506	40.6	-2	8.37438
										1507	53.4	-3	1.87266
										1508	36.2	-2	4.97238
										1509	41.75	-2	3.9521
										1510	30	-2	0
										1511	50.1	-3	2.79
										1512	53.6	-2	5.22388
										1513	57.75	-3	4.94
										1514	53.2	-2	3.01
										1515	55.3	-2	3.53
										1516	46.2	-1	7.09
										1517	53.55		0.84
										1518	50.65		4.05
										1519	59.5	-2	4.7
										1520	57.8	ー	1.9
										1521	87.3	-2	5.61283
										1522	76.9	-3	2.47074
										1523	78.4	-2	7.52551
										1524	76.3	-3	0.917431
										1525	78.5	-3	1.78344
										1526	83.9	-2	9.29678
										1527	86.05	-2	6.68216
										1528	86.4	-2	11.8056
										1529	74.1	-3	3.64372
										1530	72.8	-2	5.90659
										1531	72.1	-2	3.46741
										1532	75.1	-2	2.3968
										1533	76.6	-3	3.39426
										1534	76.6	-2	7.8329
										1535	69.1	-2	3.03907
										1536	69.8	-3	5.15759
										1537	74.95	-3	4.40294
										1538	76.8	-3	4.16667
										1539	79	-2	5.82278
										1540	64.4	-3	4.65839
										1541	54.2	-2	9.5941
										1542	55.7	-2	14.1831
										1543	69.7	-2	6.31277
										1544	54.9	-2	7.65027
										1545	59	-2	6.44068
										1546	51.7	-2	5.02901
										1547	54.4	-2	3.30882
										1548	42.3	-1	9.45626
										1549	54.6	-1	18.315
										1550	50.1	-3	3.59281
										1551	65.9	-2	7.13202
										1552	50.5	-2	11.0891
										1553	59.7	-2	17.4204
										1554	79.4	-3	11.335
										1555	64.4	-2	6.8323
										1556	65.85	-2	4.85953
										1557	63.2	-2	10.443
										1558	81.3	-2	5.28905
										1559	78	-2	6.02564
										1560	63.7	-2	9.10518
										1561	68.3	-3	4.5388
										1562	43.6	-2	0
										1563	53.8	-2	5.20446
										1564	56	-2	0
										1565	68.3	-3	0
										1566	64.3	-2	0
										1567	60	-3	0
										1568	63.3	-2	0
										1569	63.7	-3	0.470958
										1570	62.7	-2	0.318979
										1571	38.4	-2	0
										1572	66.3	-2	0
										1573	50	-2	0
										1574	43.2	-1	0
										1575	73.7	-2	0
										1576	60	-3	0
										1577	66.3	-2	0
										1578	61.9	-2	3.55412
										1579	67.8	-2	0
										1580	64.8	-2	0
										1581	64.9	-2	0
										1582	65.5	-2	0
										1583	66.6	-3	0
										1584	46.8	-3	0
										1585	41.3	-3	0
										1586	41.7	-1	7.91367
										1587	63.5	-2	2.67717
										1588	65.4	-3	0
										1589	65.3	-3	0
										1590	40.8	-2	0
										1591	54.5	-2	0
										1592	71.8	-2	0
										1593	47.8	-2	0
										1594	24.2	-1	0
										1595	57.6	-1	5.72917
										1596	58.9	-2	0
										1597	60.4	-3	0
										1598	67	-2	1.04478
										1599	69.2	-2	0.867052
										1600	56.9	-3	0
										1601	64	-1	6.875
										1602	59.6	-3	0
										1603	51.6	-2	0
										1604	39.3	-1	2.79898
										1605	53.3	-2	0
										1606	65.8	-2	0
										1607	56.4	-2	0
										1608	51.6	-2	0
										1609	68.6	-2	1.89504
										1610	57.8	-2	0
										1611	69.1	-2	1.5919
										1612	30.7	-2	0
										1613	33.7	-1	2.37389
										1614	68.2	-3	0.659824
										1615	63.3	-5	0
										1616	70.7	-5	2.9703
										1617	72.4	-4	2.48619
										1618	66.7	-4	0.5997
										1619	71.35	-3	1.68185
										1620	67.1	-3	2.3845
										1621	60.55	-2	2.72502
										1622	69.6	-2	8.76437
										1623	60.4	-2	3.47682
										1624	72.4	-2	3.03867
										1625	58.65	-3	5.6266
										1626	59.9	-2	4.00668
										1627	63.3	-2	3.79147
										1628	78.3	-3	2.29885
										1629	53	-2	7.92453
										1630	69.6	-1	11.5661
										1631	60	-3	2.5
										1632	115.9	-3	2.89042
										1633	60.6	-3	0.990099
										1634	47.7	-2	2.20126
										1635	58.2	-2	10.8247
										1636	51.35	-2	4.28432
										1637	48.4	-3	1.65289
										1638	56.9	-2	10.2812
										1639	66.1	-3	12.4811
										1640	56.3	-2	11.7229
										1641	71.7	-3	10.4603
										1642	76.15	-1	17.2685
										1643	57.47	-2	14.6511
										1644	52	-2	2.01923
										1645	52.01	-3	6.55643
										1646	38.1	-2	18.6352
										1647	52.36	-1	15.7754
										1648	58.7	-2	3.40716
										1649	69.12	-3	11.6753
										1650	67.42	-2	24.7256
										1651	83.3	-2	1.08043
										1652	75	-3	0
										1653	72.6	-2	0
										1654	75.6	-3	0
										1655	77.1	-3	0
										1656	78.6	-2	0
										1657	81.45	-2	1.41191
										1658	81.3	-2	6.27306
										1659	71.1	-3	0
										1660	68.5	-2	0
										1661	68.8	-2	0
										1662	73.3	-2	0
										1663	74.2	-3	0.269542
										1664	70.8	-2	0.282486
										1665	67	-2	0
										1666	66.2	-3	0
										1667	71.65	-3	0
										1668	73.6	-3	0
										1669	74.4	-2	0
										1670	61.4	-3	0
										1671	61.99	-2	1.6132
										1672	57.8	-2	4.84429
										1673	69.7	-3	2.86944
										1674	49.5	-3	0
										1675	65.4	-2	3.97554
										1676	44.8	-2	0
										1677	53.6	-2	0
										1678	28.8	-2	2.43056
										1679	15.9	-3	0
										1680	66	-2	1.06061
										1681	30.2	-2	5.96026
										1682	37.6	-2	0
										1683	59.8	-2	1.67224
										1684	38.8	-2	0
										1685	29.5	-2	0
										1686	35	-2	4
										1687	39.3	-3	2.03562
										1688	43.4	-2	0
										1689	10.8	-2	0
										1690	43.6	-3	0.688073
										1691	41.2	-2	1.45631
										1692	60.3	-2	4.47761
										1693	53.9	-2	2.41187
										1694	59.2	-3	0
										1695	53	-3	0
										1696	51.6	-2	0

## Sheet: LB distributionFig.2B
		Number of Lateral Bud (/culm/node)
		1979～2012
		NDO	Cr-type	S-type	M-type
		18	0	0	0.00420168
		17	0	0	0.0210084
		16	0	0	0.0315126
		15	0	0	0.0672269
		14	0	0	0.0882353
		13	0	0	0.180672
		12	0	0	0.294118
		11	0	0	0.44958
		10	0	0	0.605042
		9	0	0	0.747899
		8	0	0	0.886555
		7	0	0.0019305	0.936975
		6	0	0.0183398	0.968487
		5	0	0.102317	0.978992
		4	0	0.243243	0.989496
		3	0	0.522201	1
		2	0	0.879344	0.995798
		1	0.000542299	0.988417	0.981092
		0	0.0119306	1	0.897059
		-1	0.18872	0.999035	0.634454
		-2	0.565076	0.944981	0.411765
		-3	0.483731	0.700772	0.216387
		-4	0.248915	0.403475	0.092437
		-5	0.0921909	0.164093	0.0294118
		-6	0.0249458	0.0608108	0.0105042
		-7	0.00596529	0.0202703	0.00210084
		-8	0.0010846	0.003861	0.00210084
		-9	0	0	0
		-10	0	0	0

## Sheet: Time dependence RHHCB Fig.3 A
	RHHCB averaged at plots
									Experimental plot label
year	E1	E2	E3	E4	E5	E6	E7	E8	E9	W1	W2	W3	E10	E11	E12	E13	W4	W6	W7	W5	M1	M1-S	M2	M3
1979												0.0215449	0.744434		0.674345
1980	0.0750769	0.0203853	0.0378714	0.0531195	0.0552548	0.102139	0.0461026	0.101978	0.10983	0.0422273	0.036522	0.160941	0.710496	0.608748	0.665234	0.720434	0.733055		0.631913
1981	0.107605	0.0598529	0.0526165	0.0666905	0.074821	0.084014	0.0281694	0.0754901	0.0838318	0.0499918	0.0997849	0.16441	0.629014	0.580738	0.603762	0.634479	0.595879	0.666204	0.670477		0.850918		0.864683
1982					0.0513571		0.0239458	0.105771	0.0595431	0.0847395	0.00465872	0.132933	0.722568		0.652053	0.730926	0.63401	0.671435	0.681997					0.88312
1983												0.0941548									0.817008			0.883776
1992												0.175518												0.860432
1995	0.00689717	0.00385714	0.0108527	0.0201061	0.000658858	0.00330579	0.0016323	0.0510686	0.0310363				0.694401	0.589934	0.703313	0.709448
1996	0.00299848	0.0237942	0.0274824	0.0116208	0.000183857	0.00845631	0.00340353	0.0215706	0.0349092				0.718603	0.662984	0.745752	0.736955				0.817912
1997																				0.851744
1998																				0.829365
1999																				0.818835
2000																				0.84846
2001																				0.852851
2002																		0.722162		0.885074
2003																		0.764826		0.878123
2004	0.104283	0.0979498		0.0150759			0.0916555	0.0608585	0.0059594				0.693143	0.466697	0.699329
2005	0.130235	0.0222009	0.0641973	0	0.00985042	0.0110213	0.0632908	0.0536887	0.0371331				0.67926	0.349934	0.718751	0.73651
2006
2007																							0.894099
2008																							0.893836
2009												0.0555042						0.70001	0.669857		0.892747		0.908778	0.849106
2010												0.0194568					0.723267	0.691474	0.688347	0.843823	0.893469	0.816809
2011										0.006985		0.0264524					0.733578		0.701512		0.90959	0.679702		0.869506
2012										0.009575	0.015153	0.0312248												0.860184
	Confidential Interval
									Experimental plot label
year	E1	E2	E3	E4	E5	E6	E7	E8	E9	W1	W2	W3	E10	E11	E12	E13	W4	W6	W7	W5	M1	M1-S	M2	M3
1979												0.0263479	0.0493603		0.0486902
1980	0.0252787	0.00711526	0.0156104	0.0122343	0.0156137	0.0252777	0.0138006	0.0250417	0.0371169	0.0112067	0.0141433	0.024921	0.0245387	0.0263119	0.0149706	0.0181867	0.0132324		0.0377913
1981	0.0414367	0.0299847	0.0230757	0.0223096	0.0240456	0.0300513	0.00679866	0.0205654	0.02246	0.01252	0.03264	0.0240181	0.021043	0.0425712	0.0288876	0.0255216	0.0370966	0.0405042	0.0159607		0.0132378		0.0118455
1982					0.0190397		0.007258	0.0385592	0.0216566	0.0191	0.00664687	0.0265124	0.0160258		0.0134204	0.0344421	0.0157365	0.0229084	0.0392508					0.0291463
1983												0.0373985									0.0823974			0.00747061
1992												0.0672616												0.0321276
1995	0.0137809	0.00807309	0.0198198	0.013461	0.00137901	0.00691909	0.00341645	0.0329497	0.0247954				0.0243321	0.0345493	0.0211211	0.0160569
1996	0.00489046	0.0282771	0.0189058	0.00810198	0.0003972	0.0103045	0.00382551	0.0135071	0.0164321				0.0193497	0.0292216	0.0156204	0.034539				0.0250392
1997																				0.0102762
1998																				0.0369479
1999																				0.0710663
2000																				0.026554
2001																				0.0199104
2002																		0.0311247		0.0291772
2003																		0.0378586		0.0189147
2004	0.0314839	0.0589524		0.023943			0.11459	0.0880284	0.00727051				0.0859956	0.205679	0.0556687
2005	0.0377967	0.0133063	0.0288255	0	0.00764079	0.0106161	0.0382083	0.0321167	0.0216432				0.0412937	0.0798954	0.0253598	0.0345802
2006
2007																							0.00662655
2008																							0.0103698
2009												0.0196431						0.014158	0.0336694		0.014002		0.00723671	0.0822444
2010												0.0153342					0.0890678	0.0401002	0.0196661	0.0208018	0.00956946	0.0216305
2011										0.00801432		0.0097921					0.0258824		0.0182061		0.0101633	0.0401247		0.013465
2012										0.00710787	0.00772518	0.0081519												0.0115288

## Sheet: Time dependence NOHCB Fig.3 B
	NOHCB averaged at plots
									Experimental plot label
year	E1	E2	E3	E4	E5	E6	E7	E8	E9	W1	W2	W3	E10	E11	E12	E13	W4	W6	W7	W5	M1	M1-S	M2	M3
1979												-2.05	1.85714		1.75
1980	-1.77419	-2.51852	-2.16667	-2.07692	-2.44	-1.90625	-2.375	-1.59259	-1.76923	-2.11765	-2.84211	-1.70175	2.31034	1.71429	2.11111	1.7931	2.6		3.28261
1981	-1.45	-2.36	-2.25	-1.69231	-2.02632	-1.85	-2.45946	-1.61702	-1.74468	-2.5	-2.2	-1.92754	2	1.75	2.02941	1.83333	2.5	2.6	3.5122		8.43478		8.66667
1982					-2.3		-2.3	-1.85	-1.66667	-2	-2.45	-1.86842	2.1		1.95	1.3	4.3	2.375	3.5					10.1667
1983												-2.09091									8.8			10
1992												-1.16667												10.8
1995	-2.5	-2.7	-2.5	-3.05	-2.5	-1.65	-2.25	-2.05	-2.28571				2.61905	2.44444	2.19048	2
1996	-2.2	-2.45	-2.1	-2.8	-2.64286	-1.75	-2.2	-2.52381	-2.2				2.26316	2.63158	2.63158	2.25				9.2
1997																				10.25
1998																				10.7143
1999																				10
2000																				10.5714
2001																				11.2
2002																		3.57143		8.75
2003																		4.54545		9.8
2004	-1.22222	-1.57143		-1.33333			-2.09091	-1.8	-2.52941				2.375	1.8	4.2
2005	-1.23529	-2.2	-1.42857	-1.94737	-2.25	-1.2	-2.15	-2.15	-1.1				2.23077	1.875	3.8	2.38889
2006
2007																							10.8462
2008																							9.85714
2009												-1.75						3.85714	2.66667		11.64		11.05	10.25
2010												-1.95238					4	4	2.44444	10.1	12.6061	8.33333
2011										-2.2		-2.17647					3.69231		2.83721		14.037	6.825		10.04
2012										-2	-2.28	-2.58333
	Confidential Interval
									Experimental plot label
year	E1	E2	E3	E4	E5	E6	E7	E8	E9	W1	W2	W3	E10	E11	E12	E13	W4	W6	W7	W5	M1	M1-S	M2	M3
1979												0.355295	0.832116		0.795612
1980	0.205534	0.297862	0.238435	0.278037	0.268571	0.230937	0.219594	0.226432	0.316863	0.308618	0.514698	0.212534	0.395086	0.270681	0.256223	0.311343	0.304545		0.329277
1981	0.386382	0.312552	0.398654	0.24949	0.259002	0.348746	0.201811	0.263705	0.21618	0.23888	0.31257	0.150354	0.177292	0.335262	0.181918	0.285959	0.416719	0.500182	0.380878		0.48481		0.590867
1982					0.267349		0.307461	0.380368	0.262807	0.22651	0.238883	0.204642	0.336121		0.355295	0.342912	0.326079	0.432682	0.505834					2.24262
1983												0.359656									2.54465			0.467063
1992												0.42843												2.69186
1995	0.298211	0.342912	0.240086	0.491444	0.284074	0.274791	0.207921	0.283058	0.292986				0.366317	0.405124	0.309366	0.393539
1996	0.288104	0.283058	0.258581	0.288104	0.287101	0.207921	0.325669	0.273838	0.288104				0.270852	0.287872	0.287872	0.368045				1.1584
1997																				0.809371
1998																				1.66423
1999																				1.30793
2000																				1.29227
2001																				1.34043
2002																		0.620326		0.670499
2003																		0.757903		0.941811
2004	0.364057	0.296516		0.856861			0.634107	0.555289	0.368868				0.432682	1.03885	0.555289
2005	0.289106	0.288104	0.396083	0.195036	0.257464	0.517162	0.313954	0.348746	0.523807				0.265	0.329916	0.4773	0.422614
2006
2007																							0.917988
2008																							1.55019
2009												0.398138						0.388538	0.54353		0.898685		0.616325	0.659692
2010												0.41908					1.1496	0.429479	0.517984	0.870954	1.09628	1.57997
2011										0.238318		0.200508					0.714355		0.299813		1.24846	0.831733		0.657863
2012										0.245333	0.189159	0.203413

## Sheet: Time dependence CL Fig.3C
	Culm length averaged at plots
									Experimental plot label
year	E1	E2	E3	E4	E5	E6	E7	E8	E9	W1	W2	W3	E10	E11	E12	E13	W4	W6	W7	W5	M1	M1-S	M2	M3
1979												52.0225	110.16		62.67
1980	52.675	55.8548	41.67	48.1692	61.9132	62.5481	58.5929	57.981	51.4904	48.7175	68.4921	71.4465	97.8096	45.2958	71.2375	86.4966	107.652		92.2598
1981	52.026	55.474	49.25	45.9577	68.1158	55.2725	61.2114	56.833	54.8511	76.755	57.81	69.8556	82.8455	43.705	56.6874	66.7347	51.2327	110.69	99.6195		127.552		119.911
1982					77.3325		67.3025	76.585	59.1095	61.2786	73.295	74.9211	95.6025		58.715	95.83	103.643	87.8125	95.47					219.55
1983												63.8659									123.1			177.832
1992												85.9833												215.12
1995	64.8636	65.69	60.895	64.955	72.33	40.785	56.255	62.905	53.1429				95.6095	67.8778	76.7571	83.5
1996	63.84	66.5	63.29	61.7	64.3714	44.49	58.645	52.5143	60.345				93.9947	66.5632	88.0158	87.325				144.18
1997																				195.596
1998																				136
1999																				144.214
2000																				142.386
2001																				151.07
2002																		79.9429		84.6708
2003																		89.7909		143.86
2004	64.1857	56.75		45.7667			70.05	74	58.1941				90.8875	27.4	84.64
2005	58.5294	62.365	31.1143	47.1895	73.04	40.895	82	80.495	67.003				85.1077	23.5125	88.88	121.939
2006
2007																							188.054
2008																							187.729
2009												43.12						120.567	91.4778		208.432		188.105	171.78
2010												46.715					127.433	109.105	85.2	170.105	218.676	68.6667
2011										58.196		63.7863					116.631		102.009		277.319	47.9288		203.935
2012										55.7333	45.548	63.3458												221.37
	Confidential Interval
									Experimental plot label
year	E1	E2	E3	E4	E5	E6	E7	E8	E9	W1	W2	W3	E10	E11	E12	E13	W4	W6	W7	W5	M1	M1-S	M2	M3
1979												5.40379	8.93679		11.8152
1980	5.3952	3.69974	3.38508	2.92601	3.49917	6.17502	3.33989	4.37292	2.96329	4.05215	6.28458	2.92899	6.85635	6.16046	9.79651	6.15751	6.01179		4.46774
1981	6.8436	3.75767	3.18363	3.61609	3.48798	4.56899	2.7086	3.20182	2.64671	2.76405	4.61212	2.32449	5.12575	5.17168	3.44408	4.65997	6.3909	8.23144	5.05184		8.50414		10.7444
1982					4.45684		4.18	4.65842	3.0192	4.67014	2.56914	2.80837	5.81135		3.22786	4.08153	5.40401	5.28565	13.4134					47.5977
1983												2.30753									47.4014			10.5734
1992												5.43985												35.5583
1995	5.56668	3.13681	4.10977	7.39714	4.68792	3.41282	2.46509	3.62883	3.3549				6.30542	7.37449	6.16596	3.64482
1996	4.92732	3.86535	3.99346	3.87845	4.34656	2.27172	3.66961	3.08799	3.27819				5.9901	6.89731	5.38195	4.90016				12.2088
1997																				14.1073
1998																				11.572
1999																				11.5706
2000																				15.9782
2001																				19.0529
2002																		6.40326		13.9028
2003																		7.64898		19.6464
2004	9.65594	7.00866		7.87389			15.0756	15.3515	6.02128				9.37712	15.2255	18.2331
2005	6.28368	4.18162	3.86469	4.00256	5.08132	3.92996	4.81692	3.96741	3.8447				8.2624	5.05131	6.11024	11.0716
2006
2007																							9.78899
2008																							13.1336
2009												2.00178						5.64315	18.5544		15.587		11.287	42.0169
2010												6.6874					12.2727	4.56963	5.47514	17.5144	24.6381	20.5275
2011										4.23082		2.82502					11.5442		10.8847		23.7932	8.11257		18.0311
2012										4.95913	6.27269	3.1674												17.9072

## Sheet: Internode length Fig.4
		Intrenode Length
		mean					Standard deviation				Confidential Interval					Number of culms
	NDO	Cr	S	M		NDO	Cr	S	M		NDO	Cr	S	M		NDO	Cr	S	M
	18					18					18					18
	17			0.931326		17			0.0284392		17			0.0157491		17			15
	16			0.924876		16			0.0288103		16			0.0116367		16			26
	15			0.930866		15			0.0348575		15			0.0103514		15			46
	14			0.92047		14			0.0311814		14			0.00760575		14			67
	13			0.911598		13			0.0316223		13			0.00673962		13			87
	12			0.905808		12			0.0306057		12			0.00557988		12			118
	11		0.788826	0.896662		11		0.0751679	0.0309065		11		0.0400542	0.00485657		11		16	158
	10		0.794876	0.891348		10		0.0596355	0.0377491		10		0.0215009	0.00519831		10		32	205
	9		0.787917	0.880904		9		0.0596322	0.0439964		9		0.0166017	0.00541516		9		52	256
	8	0.80568	0.766801	0.86719		8	0.0369764	0.0673327	0.0520858		8	0.0129017	0.0137164	0.0061496		8	34	95	278
	7	0.8069	0.759353	0.844072		7	0.0337	0.0657611	0.0610448		7	0.00599048	0.0106826	0.00709247		7	124	148	287
	6	0.805698	0.757387	0.813583		6	0.0334062	0.0637415	0.0710261		6	0.00377658	0.00852865	0.00820899		6	303	217	290
	5	0.802769	0.748021	0.773489		5	0.0341415	0.0637264	0.0806205		5	0.00304928	0.00730211	0.00923792		5	484	295	295
	4	0.795105	0.731523	0.722036		4	0.0364208	0.0680216	0.0864862		4	0.00305611	0.00650088	0.00985962		4	548	423	298
	3	0.785018	0.710941	0.660766		3	0.0371014	0.0817231	0.0919353		3	0.00284439	0.00694068	0.010428		3	656	535	301
	2	0.769289	0.67844	0.589116		2	0.0431225	0.0950122	0.094978		2	0.00251475	0.00787927	0.0107552		2	1132	561	302
	1	0.739307	0.623595	0.508067		1	0.057923	0.103026	0.0983786		1	0.0031276	0.00853622	0.0111217		1	1320	562	303
	0	0.610392	0.515854	0.416806		0	0.0994399	0.113638	0.0957758		0	0.00531318	0.00940709	0.0108275		0	1348	563	303								（年別節間長File見よ）
	-1	0.357794	0.366093	0.322203		-1	0.101849	0.108746	0.0953562		-1	0.0054439	0.00903441	0.0108161		-1	1347	559	301
	-2	0.172002	0.237391	0.239013		-2	0.0844692	0.100765	0.089895		-2	0.00455407	0.00846304	0.010336		-2	1324	547	293
	-3	0.0765226	0.137336	0.164108		-3	0.0536939	0.0849638	0.0861261		-3	0.00308779	0.00731972	0.0100956		-3	1164	520	282								（節間長、分布、標準偏差見よ）
	-4	0.0402007	0.0794254	0.111073		-4	0.0356769	0.0612665	0.0757769		-4	0.0023878	0.00591179	0.00943911		-4	860	415	250
	-5	0.0269875	0.0440118	0.0777558		-5	0.0284331	0.0412406	0.0641775		-5	0.00234122	0.0047418	0.00906424		-5	569	293	195
	-6	0.0175729	0.0262601	0.05885		-6	0.0233398	0.0278768	0.0537694		-6	0.00241914	0.00429839	0.00929415		-6	360	164	131
	-7	0.0116253	0.0147748	0.0465784		-7	0.0159666	0.0214638	0.0436453		-7	0.00225507	0.0043724	0.00965077		-7	195	95	81
	-8	0.005855	0.009456	0.035685		-8	0.008755	0.020479	0.0363		-8	0.00154363	0.00543381	0.0104266		-8	126	57	49

## Sheet: Four bud fate Fig.5
		Distribution of the number of four kinds of the fate (Branch, Dead, and Aborted buds, and the rest) of the lateral buds on culms for the three types using the NDO
		The number of the bud fate was estimated using the proportion of the number of nodes, where the bud was attached, to that of all examined nodes at node positions in the NDO.
		branchが1番目やと思う。 で、上の説明は何でここだけ長いの？
Cr-type		1979-2012	n=779			S-type		1978～2013	n=401			M-type		1978～2013	n=299
NDO	Branch	Dead Bud	Aborted Bud	rest		NDO	Branch	Dead Bud	Aborted Bud	rest		NDO	Branch	Dead Bud	Aborted Bud	rest
18						18						18	0	0.00668896	0.0100334	0.00668896
17						17						17	0.0234114	0.0100334	0	0.0267559
16						16						16	0.0401338	0.00668896	0.0267559	0.0200669
15						15						15	0.0602007	0.0468227	0.0367893	0.0401338
14						14						14	0.117057	0.0735786	0.0200669	0.0133779
13						13						13	0.137124	0.117057	0.00334448	0.0367893
12						12						12	0.227425	0.120401	0.0167224	0.0702341
11						11						11	0.277592	0.157191	0.00668896	0.107023
10						10						10	0.404682	0.147157	0.0234114	0.113712
9						9						9	0.481605	0.187291	0.0200669	0.0869565
8						8						8	0.565217	0.160535	0.0367893	0.123746
7						7	0	0	0	0		7	0.605351	0.157191	0.0535117	0.107023
6						6	0.00498753	0	0	0		6	0.531773	0.137124	0.0401338	0.240803
5						5	0.0224439	0.00997506	0.0124688	0.0224439		5	0.451505	0.160535	0.083612	0.284281
4						4	0.0573566	0.0623441	0.0399002	0.0548628		4	0.277592	0.16388	0.130435	0.414716
3						3	0.129676	0.124688	0.0723192	0.117207		3	0.214047	0.107023	0.153846	0.525084
2	0	0	0	0		2	0.219451	0.284289	0.137157	0.164589		2	0.123746	0.0535117	0.153846	0.665552
1	0.0012837	0	0	0		1	0.291771	0.326683	0.194514	0.119701		1	0.0568562	0.0234114	0.170569	0.725753
0	0.00513479	0.00256739	0.00641849	0.00513479		0	0.224439	0.286783	0.254364	0.17207		0	0.0100334	0.0301003	0.133779	0.632107
-1	0.0988447	0.0474968	0.0205392	0.0346598		-1	0.129676	0.137157	0.339152	0.334165		-1	0	0	0.113712	0.411371
-2	0.287548	0.120668	0.0500642	0.12837		-2	0.0798005	0.0822943	0.304239	0.433915		-2	0	0.0100334	0.0702341	0.250836
-3	0.243902	0.0834403	0.0179718	0.238768		-3	0.0548628	0.0374065	0.177057	0.436409		-3	0	0	0.0434783	0.133779
-4	0.101412	0.0154044	0.00513479	0.258023		-4	0.032419	0.0149626	0.0523691	0.349127		-4	0	0	0.0200669	0.0568562
-5	0.0282413	0.0012837	0.00256739	0.100128		-5	0	0.00997506	0.0074813	0.164589		-5	0	0	0.00668896	0.0234114
-6	0.00513479	0	0.0012837	0.0308087		-6	0.00249377	0.00249377	0	0.0623441		-6	0	0	0.00334448	0.0200669
-7	0	0	0	0.00513479		-7	0.00249377	0	0	0.0299252		-7	0	0	0	0.0133779
-8	0	0	0	0		-8	0	0	0	0		-8	0	0	0	0.0100334
-9						-9						-9
-10						-10						-10

## Sheet: Branching order Fig.7
Averaged number (mean±S.E.) of branches on single culms was plotted as functions of the branching order and the culm age for the three types of the genus
Cr-type	Number of Branches
	Age of Culm	1yr old					2yr old					3yr old					4yr old					5yr old
	Branching order	2	3	4	5		2	3	4	5		2	3	4	5		2	3	4	5		2	3	4	5
	Current	1.07195	0	0	0		0.0425532	0.0851064	0	0		X	X	X	X		X	X	X	X		X	X	X	X
	Old	0	0	0	0		0.0851064	0	0	0		X	X	X	X		X	X	X	X		X	X	X	X
	Standard Error
	Current	0.002455	0	0	0		0.0209306	0.0289351	0	0		X	X	X	X		X	X	X	X		X	X	X	X
	Old	0	0	0	0		0.0289351	0	0	0		X	X	X	X		X	X	X	X		X	X	X	X
S-type	Number of Branches
	Age of Culm	1yr old					2yr old					3yr old					4yr old					5yr old
	Branching order	2	3	4	5		2	3	4	5		2	3	4	5		2	3	4	5		2	3	4	5
	Current	1.48792	0	0	0		0.371795	1.17949	0	0		0.214286	0.214286	0.785714	0		X	X	X	X		X	X	X	X
	Old	0	0	0	0		1.25641	0	0	0		0.928571	1.14286	0	0		X	X	X	X		X	X	X	X
	Standard Error
	Current	0.019675	0	0	0		0.0550753	0.0188154	0	0		0.113804	0.113804	0.113804	0		X	X	X	X		X	X	X	X
	Old	0	0	0	0		0.0260345	0	0	0		0.0714286	0.0423571	0	0		X	X	X	X		X	X	X	X
M-type	Number of Branches
	Age of Culm	1yr old					2yr old					3yr old					4yr old					5yr old
	Branching order	2	3	4	5		2	3	4	5		2	3	4	5		2	3	4	5		2	3	4	5
	Current	1.86713	0	0	0		2.79032	5.80645	0	0		0.307692	4.23077	3.88462	0		0.25	3.41667	4.25	0.0833333		X	X	X	X
	Old	0.51049	0	0	0		4.16129	0.209677	0	0		4.65385	5.73077	0.269231	0		4.25	7	3	0		X	X	X	X
	Standard Error
	Current	0.02848	0	0	0		0.052121	0.050585	0	0		0.0923	0.084265	0.063897	0		0.130588	0.1486	0.25	0.0909091		X	X	X	X
	Old	0.04195	0	0	0		0.098694	0.052121	0	0		0.09515	0.2065	0.088712	0		0.130558	0.27735	0.27735	0		X	X	X	X
